# Supplementary material for: Maize heat shock proteins—prospection, validation, categorization and in silico analysis of the different ZmHSP families
Source: Stress Biol. 2023 Sep 6;3(1):37. doi: 10.1007/s44154-023-00104-2 (PMC10482818; doi:10.1007/s44154-023-00104-2)
Supplement: Supplementary file 2 — Additional file 2: Sup. Spr. 1. Subcellular localization. Sup. Spr. 2. Cellular components. Sup. Spr. 3. Biological processes. Sup. Spr. 4. Molecular functions. Sup. Spr. 5. Expression patterns. [file 44154_2023_104_MOESM2_ESM.xlsx]

## Sheet: File Identification
	* Manuscript being resubmitted, after requested revisions, as "Original Paper" to the Stress Biology journal
	Maize heat shock proteins - Prospection, validation, categorization and in silico analysis of the different ZmHSP families
	Rubens Diogo-Jr.1,2✉, Edila Vilela de Resende Von Pinho2, Renan Terassi Pinto3, Lingrui Zhang1, Jorge Alberto Condori-Apfata1,4, Paula Andrade Pereira2, Danielle Rezende Vilela2
	1 Department of Horticulture and Landscape Architecture, Purdue University, West Lafayette-IN (47907), USA;
	2 Department of Agriculture, Federal University of Lavras (UFLA), Lavras-MG (37200-900), Brazil;
	3 Faculty of Philosophy and Sciences at Ribeirao Preto, University of Sao Paulo (USP), Ribeirao Preto-SP (14040-901), Brazil;
	4 Faculty of Engineering and Agricultural Sciences, Universidad Nacional Toribio Rodriguez de Mendoza de Amazonas (UNTRM), Chachapoyas-AM (01001), Peru.
	✉ Correspondence: rubens.junior@estudante.ufla.br
	Additional File 02 - Supplementary Spreadsheets (SS)
	This document contains: the datasets used for in silico analyses.
	* June 2023

## Sheet: SS1. Subcellular Localization
	#	Zm-B73-REF.-NAM-5.0	Group	Cytoplasm	Nucleus	Extracellular	Cell membrane	Mitochondrion	Plastid	Endoplasmic reticulum	Lysosome / Vacuole	Golgi apparatus	Peroxisome
	1	Zm00001eb011880	sHSPA	0.5176	0.2687	0.3951	0.0889	0.3984	0.0328	0.2056	0.5582	0.1697	0.0449
	2	Zm00001eb011900	sHSPA	0.5254	0.2623	0.403	0.0909	0.4018	0.0332	0.2142	0.562	0.1728	0.0458
	3	Zm00001eb011930	sHSPA	0.5254	0.2754	0.3548	0.1068	0.4332	0.0441	0.1674	0.5018	0.1462	0.0312
	4	Zm00001eb124940	sHSPA	0.5394	0.2906	0.326	0.1001	0.3875	0.0504	0.2068	0.4518	0.1131	0.0593
	5	Zm00001eb124960	sHSPA	0.5411	0.3033	0.3445	0.1041	0.4159	0.043	0.189	0.5566	0.1301	0.0203
	6	Zm00001eb335430	sHSPA	0.5402	0.2717	0.3862	0.0984	0.4361	0.0717	0.2184	0.5598	0.1482	0.034
	7	Zm00001eb397940	sHSPA	0.5296	0.2395	0.4718	0.1211	0.4506	0.0443	0.2769	0.4924	0.1861	0.0543
	8	Zm00001eb121900	sHSPB	0.4837	0.4231	0.307	0.1307	0.2285	0.2314	0.0985	0.4582	0.1026	0.064
	9	Zm00001eb257130	sHSPB	0.4518	0.3287	0.3926	0.1184	0.2761	0.1954	0.1772	0.3918	0.1245	0.0951
	10	Zm00001eb311990	sHSPB	0.3445	0.5939	0.3857	0.1012	0.5214	0.1839	0.2164	0.322	0.1229	0.028
	11	Zm00001eb337690	sHSPB	0.4531	0.4432	0.3117	0.1378	0.2388	0.2714	0.098	0.4639	0.0914	0.0827
	12	Zm00001eb395330	sHSPB	0.47	0.4039	0.315	0.1178	0.2648	0.1642	0.1333	0.4425	0.0826	0.0705
	13	Zm00001eb395360	sHSPB	0.4759	0.4012	0.287	0.1195	0.2521	0.1776	0.1417	0.4607	0.0677	0.0728
	14	Zm00001eb395370	sHSPB	0.4759	0.4012	0.287	0.1195	0.2521	0.1776	0.1417	0.4607	0.0677	0.0728
	15	Zm00001eb081770	sHSPC	0.1623	0.1833	0.4657	0.2331	0.0785	0.2121	0.768	0.4777	0.2663	0.0868
	16	Zm00001eb112330	sHSPC	0.1309	0.1949	0.2585	0.1868	0.0547	0.4721	0.6685	0.4032	0.1695	0.006
	17	Zm00001eb125010	sHSPC	0.4031	0.2313	0.248	0.0703	0.1167	0.8941	0.0401	0.0275	0.0614	0.0112
	18	Zm00001eb125030	sHSPC	0.5923	0.3658	0.3095	0.0999	0.2055	0.0814	0.177	0.4826	0.1205	0.0304
	19	Zm00001eb208810	sHSPC	0.5263	0.4272	0.2181	0.1886	0.2362	0.1498	0.2743	0.4362	0.1324	0.034
	20	Zm00001eb252460	sHSPC	0.3312	0.3714	0.6122	0.2279	0.3994	0.0947	0.3014	0.3152	0.1856	0.0304
	21	Zm00001eb291920	sHSPC	0.5309	0.544	0.4764	0.2557	0.1563	0.4765	0.2273	0.2047	0.1039	0.0282
	22	Zm00001eb352720	sHSPC	0.4082	0.5146	0.4387	0.1163	0.1943	0.7973	0.0878	0.1054	0.0667	0.0301
	23	Zm00001eb371530	sHSPC	0.2575	0.6161	0.266	0.0435	0.2628	0.1948	0.151	0.1047	0.0227	0.9801
	24	Zm00001eb423300	sHSPC	0.1643	0.19	0.426	0.2259	0.0765	0.1728	0.7664	0.492	0.315	0.0429
	25	Zm00001eb010530	sHSPD	0.1249	0.2077	0.0432	0.0872	0.2981	0.9603	0.0144	0.0709	0.0301	0.0144
	26	Zm00001eb026540	sHSPD	0.3241	0.2822	0.0788	0.1488	0.2654	0.8586	0.0358	0.0462	0.0486	0.0235
	27	Zm00001eb026680	sHSPD	0.1274	0.1367	0.0218	0.0606	0.1422	0.9828	0.0206	0.0441	0.0501	0.0061
	28	Zm00001eb026690	sHSPD	0.125	0.1594	0.0319	0.0503	0.1351	0.9743	0.0227	0.0459	0.0364	0.0088
	29	Zm00001eb032310	sHSPD	0.5357	0.632	0.0636	0.0633	0.1387	0.1184	0.127	0.238	0.0309	0.0069
	30	Zm00001eb034050	sHSPD	0.1511	0.3062	0.0656	0.0699	0.1272	0.9758	0.0388	0.078	0.053	0.0251
	31	Zm00001eb047490	sHSPD	0.1535	0.3287	0.0296	0.2943	0.4454	0.0953	0.754	0.0964	0.099	0.4657
	32	Zm00001eb052730	sHSPD	0.1238	0.2787	0.07	0.3378	0.1918	0.0886	0.8948	0.1685	0.2471	0.2423
	33	Zm00001eb124950	sHSPD	0.5787	0.3516	0.4595	0.1009	0.3412	0.1355	0.2955	0.2852	0.1263	0.0801
	34	Zm00001eb193940	sHSPD	0.1244	0.2765	0.0864	0.1044	0.7152	0.505	0.0355	0.059	0.0405	0.0435
	35	Zm00001eb218280	sHSPD	0.1463	0.271	0.0759	0.3553	0.2417	0.0776	0.7774	0.097	0.1298	0.5931
	36	Zm00001eb218310	sHSPD	0.2108	0.2817	0.0778	0.4199	0.2333	0.0756	0.7088	0.254	0.2206	0.0778
	37	Zm00001eb222770	sHSPD	0.1246	0.4059	0.0273	0.335	0.2294	0.0569	0.803	0.0828	0.1675	0.7114
	38	Zm00001eb222820	sHSPD	0.1866	0.247	0.0455	0.2198	0.5983	0.1846	0.6652	0.0777	0.0775	0.4206
	39	Zm00001eb235800	sHSPD	0.1426	0.1903	0.0652	0.16	0.7454	0.3421	0.0304	0.0924	0.0426	0.0402
	40	Zm00001eb297350	sHSPD	0.1956	0.3195	0.067	0.2426	0.5585	0.1889	0.5088	0.0711	0.0922	0.482
	41	Zm00001eb322740	sHSPD	0.3919	0.5685	0.2913	0.1409	0.117	0.1887	0.1846	0.2573	0.0399	0.0191
	42	Zm00001eb372830	sHSPD	0.3041	0.2523	0.2368	0.0928	0.3833	0.7162	0.1391	0.1099	0.0572	0.0879
	43	Zm00001eb050280	HSP40A	0.755	0.6854	0.078	0.1951	0.2222	0.0324	0.3185	0.13	0.2497	0.0207
	44	Zm00001eb060050	HSP40A	0.7884	0.7104	0.0606	0.1837	0.2092	0.0313	0.2939	0.1079	0.2167	0.0142
	45	Zm00001eb091890	HSP40A	0.6994	0.5702	0.1596	0.1314	0.2392	0.0554	0.461	0.138	0.3993	0.0216
	46	Zm00001eb103670	HSP40A	0.8276	0.6737	0.0513	0.1925	0.1471	0.0183	0.2727	0.1206	0.3025	0.0321
	47	Zm00001eb107580	HSP40A	0.7304	0.6116	0.0804	0.1862	0.09	0.0452	0.4857	0.1258	0.2432	0.0238
	48	Zm00001eb172900	HSP40A	0.0735	0.1166	0.0104	0.0568	0.1397	0.9951	0.0462	0.0181	0.0282	0.2029
	49	Zm00001eb192080	HSP40A	0.0773	0.1333	0.0128	0.1237	0.1758	0.9674	0.123	0.0518	0.0291	0.0743
	50	Zm00001eb213310	HSP40A	0.7886	0.6973	0.0617	0.1902	0.2072	0.0298	0.3001	0.1176	0.2126	0.0142
	51	Zm00001eb218560	HSP40A	0.756	0.6891	0.0789	0.203	0.218	0.03	0.3202	0.1405	0.2655	0.0199
	52	Zm00001eb249430	HSP40A	0.7712	0.6417	0.0503	0.2073	0.1815	0.0197	0.3126	0.175	0.2706	0.0112
	53	Zm00001eb258200	HSP40A	0.0899	0.1453	0.0135	0.13	0.1872	0.9667	0.1124	0.0525	0.0328	0.0826
	54	Zm00001eb269190	HSP40A	0.095	0.1232	0.0145	0.1013	0.7678	0.547	0.0852	0.0425	0.0289	0.0492
	55	Zm00001eb294320	HSP40A	0.3452	0.3913	0.1094	0.2311	0.2618	0.5141	0.2892	0.0592	0.1315	0.5129
	56	Zm00001eb379790	HSP40A	0.7589	0.6591	0.1597	0.1273	0.2107	0.0212	0.2297	0.0528	0.176	0.0256
	57	Zm00001eb392350	HSP40A	0.3361	0.4055	0.1194	0.2747	0.2513	0.3547	0.2295	0.0557	0.1019	0.4082
	58	Zm00001eb404330	HSP40A	0.7976	0.6496	0.0405	0.2135	0.1254	0.0196	0.2853	0.0948	0.2631	0.0198
	59	Zm00001eb407790	HSP40A	0.0897	0.1439	0.0129	0.0783	0.7152	0.1949	0.0723	0.0331	0.0218	0.0664
	60	Zm00001eb416450	HSP40A	0.0835	0.1254	0.0116	0.0533	0.2273	0.9929	0.0458	0.0173	0.0353	0.2536
	61	Zm00001eb429820	HSP40A	0.724	0.5466	0.1611	0.1904	0.1689	0.0228	0.4155	0.123	0.2672	0.0166
	62	Zm00001eb009060	HSP40B	0.1149	0.1491	0.0115	0.1405	0.2969	0.9464	0.2276	0.0432	0.056	0.2952
	63	Zm00001eb042680	HSP40B	0.5499	0.7547	0.0956	0.2733	0.093	0.2085	0.3797	0.1677	0.0798	0.1652
	64	Zm00001eb118880	HSP40B	0.5543	0.6804	0.1283	0.2715	0.1979	0.1495	0.5675	0.1339	0.1463	0.2908
	65	Zm00001eb208880	HSP40B	0.5327	0.7253	0.0414	0.2204	0.2279	0.0852	0.5397	0.1041	0.1264	0.2961
	66	Zm00001eb240640	HSP40B	0.5863	0.7352	0.0993	0.2346	0.1719	0.0469	0.6018	0.1411	0.1513	0.1935
	67	Zm00001eb282660	HSP40B	0.0933	0.2288	0.183	0.1918	0.0354	0.1565	0.7124	0.2533	0.2177	0.0166
	68	Zm00001eb288550	HSP40B	0.5128	0.7384	0.0452	0.3279	0.1035	0.1279	0.3375	0.1332	0.0603	0.0811
	69	Zm00001eb295770	HSP40B	0.5677	0.7102	0.1255	0.2295	0.224	0.0818	0.4011	0.1449	0.1173	0.1779
	70	Zm00001eb339480	HSP40B	0.5588	0.6878	0.1121	0.2525	0.1796	0.1496	0.5395	0.1177	0.1339	0.323
	71	Zm00001eb340880	HSP40B	0.0762	0.2003	0.1101	0.3129	0.0427	0.2018	0.7802	0.2399	0.348	0.1833
	72	Zm00001eb343630	HSP40B	0.5535	0.6383	0.128	0.1817	0.2384	0.0963	0.4097	0.1581	0.1338	0.1867
	73	Zm00001eb345630	HSP40B	0.0981	0.2467	0.1586	0.1901	0.0305	0.1212	0.7047	0.249	0.2165	0.0156
	74	Zm00001eb354940	HSP40B	0.5195	0.7149	0.0907	0.1501	0.1717	0.221	0.3447	0.1501	0.0989	0.3094
	75	Zm00001eb366410	HSP40B	0.5344	0.7246	0.0327	0.3179	0.1301	0.1535	0.4665	0.1047	0.0647	0.1029
	76	Zm00001eb415590	HSP40B	0.4865	0.6933	0.0628	0.2969	0.1836	0.204	0.4147	0.1202	0.0685	0.1304
	77	Zm00001eb035420	HSP40C	0.5505	0.3904	0.0842	0.3099	0.4773	0.2258	0.3512	0.55	0.5243	0.1785
	78	Zm00001eb243690	HSP40C	0.4706	0.3561	0.0353	0.3647	0.3829	0.0863	0.3457	0.5804	0.4942	0.1136
	79	Zm00001eb294570	HSP40C	0.567	0.4167	0.0878	0.1538	0.3845	0.2134	0.275	0.4536	0.4939	0.1136
	80	Zm00001eb317080	HSP40C	0.5916	0.4224	0.0743	0.2132	0.4565	0.2022	0.337	0.6079	0.5675	0.1025
	81	Zm00001eb342590	HSP40C	0.5517	0.4307	0.0981	0.1801	0.397	0.1843	0.2884	0.4735	0.4875	0.0949
	82	Zm00001eb361030	HSP40C	0.567	0.3932	0.0952	0.1975	0.4098	0.2635	0.281	0.4939	0.5065	0.0985
	83	Zm00001eb409280	HSP40D	0.7286	0.4874	0.0419	0.1279	0.0452	0.0135	0.3393	0.1071	0.2038	0.0124
	84	Zm00001eb409300	HSP40D	0.5828	0.5637	0.0587	0.1067	0.1036	0.1211	0.3284	0.1027	0.1597	0.096
	85	Zm00001eb409350	HSP40D	0.5771	0.5497	0.0628	0.1006	0.0934	0.1078	0.3263	0.1073	0.163	0.0763
	86	Zm00001eb409390	HSP40D	0.5736	0.5412	0.0601	0.0977	0.0906	0.1012	0.317	0.1061	0.149	0.0738
	87	Zm00001eb137150	HSP40E	0.6091	0.4243	0.0621	0.5252	0.1653	0.031	0.4428	0.409	0.449	0.0299
	88	Zm00001eb146070	HSP40E	0.4754	0.576	0.0472	0.3337	0.1542	0.2502	0.5298	0.1126	0.0931	0.0717
	89	Zm00001eb162560	HSP40E	0.341	0.4033	0.024	0.0572	0.1842	0.0025	0.7877	0.0982	0.1553	0.0117
	90	Zm00001eb205970	HSP40E	0.3341	0.8037	0.0402	0.093	0.0749	0.0401	0.0265	0.072	0.1249	0.0155
	91	Zm00001eb236340	HSP40E	0.4239	0.7733	0.0732	0.1232	0.0713	0.048	0.0376	0.0938	0.1797	0.0222
	92	Zm00001eb254160	HSP40E	0.5926	0.4324	0.0511	0.5273	0.1516	0.09	0.3592	0.2833	0.3911	0.0852
	93	Zm00001eb279930	HSP40E	0.5599	0.4318	0.0413	0.5478	0.1951	0.0755	0.352	0.3071	0.3337	0.0803
	94	Zm00001eb342290	HSP40E	0.316	0.3755	0.0192	0.0634	0.1872	0.0024	0.8462	0.107	0.1851	0.0142
	95	Zm00001eb346620	HSP40E	0.2823	0.4585	0.0124	0.0421	0.294	0.0043	0.7772	0.078	0.1862	0.0196
	96	Zm00001eb010540	CPN60A	0.4832	0.1433	0.0921	0.1281	0.3069	0.4879	0.233	0.1342	0.1124	0.122
	97	Zm00001eb046580	CPN60A	0.0648	0.1013	0.0182	0.1261	0.7337	0.1675	0.0473	0.0535	0.0404	0.0278
	98	Zm00001eb065160	CPN60A	0.1005	0.0707	0.0147	0.0667	0.1382	0.964	0.0387	0.0726	0.0496	0.0396
	99	Zm00001eb209960	CPN60A	0.0614	0.0771	0.0126	0.0508	0.1304	0.9734	0.0481	0.0496	0.0537	0.0481
	100	Zm00001eb222300	CPN60A	0.0602	0.099	0.0201	0.1279	0.745	0.1468	0.0512	0.0403	0.0416	0.0231
	101	Zm00001eb268910	CPN60A	0.0691	0.0574	0.0189	0.0793	0.1468	0.9483	0.0576	0.0555	0.0531	0.0141
	102	Zm00001eb286730	CPN60A	0.0718	0.0674	0.0182	0.0575	0.1838	0.9249	0.0474	0.0412	0.0375	0.0111
	103	Zm00001eb294310	CPN60A	0.0922	0.125	0.0247	0.1452	0.793	0.0507	0.0858	0.0998	0.0516	0.0723
	104	Zm00001eb378930	CPN60A	0.0681	0.0559	0.0195	0.0817	0.1378	0.956	0.0514	0.0441	0.0495	0.0125
	105	Zm00001eb001240	CPN60B	0.6741	0.3995	0.0134	0.1258	0.2512	0.0113	0.1533	0.2353	0.1383	0.0769
	106	Zm00001eb008400	CPN60B	0.6699	0.3783	0.0209	0.195	0.2816	0.0452	0.2078	0.3785	0.2538	0.0428
	107	Zm00001eb111720	CPN60B	0.6475	0.4649	0.0139	0.1259	0.1509	0.0085	0.2801	0.22	0.2264	0.009
	108	Zm00001eb114320	CPN60B	0.7028	0.3949	0.0297	0.1241	0.2019	0.0453	0.2464	0.2555	0.2126	0.0097
	109	Zm00001eb118030	CPN60B	0.67	0.4412	0.0197	0.1392	0.2568	0.0081	0.1778	0.2264	0.1628	0.0664
	110	Zm00001eb127430	CPN60B	0.7127	0.4691	0.0337	0.2082	0.2323	0.0138	0.2508	0.1941	0.1957	0.0129
	111	Zm00001eb189870	CPN60B	0.6822	0.3617	0.0147	0.1219	0.2513	0.0097	0.1543	0.2397	0.1395	0.0787
	112	Zm00001eb192630	CPN60B	0.7461	0.4468	0.0189	0.1316	0.2805	0.0151	0.1279	0.1981	0.1509	0.0288
	113	Zm00001eb200400	CPN60B	0.7047	0.4032	0.0318	0.1215	0.1995	0.0465	0.2387	0.2551	0.2118	0.0098
	114	Zm00001eb204950	CPN60B	0.6788	0.3955	0.0218	0.2183	0.2584	0.0375	0.1833	0.3289	0.2162	0.0368
	115	Zm00001eb207780	CPN60B	0.6304	0.4544	0.099	0.2159	0.2084	0.0609	0.1753	0.1157	0.1244	0.0096
	116	Zm00001eb257580	CPN60B	0.7433	0.4234	0.023	0.1343	0.2786	0.017	0.1214	0.2055	0.163	0.0331
	117	Zm00001eb298950	CPN60B	0.6663	0.4319	0.0192	0.135	0.2494	0.0082	0.181	0.2343	0.1577	0.0641
	118	Zm00001eb333890	CPN60B	0.7221	0.4699	0.0292	0.2051	0.2252	0.0123	0.262	0.2086	0.2048	0.0123
	119	Zm00001eb017830	CPN10A	0.0924	0.0486	0.0862	0.0281	0.948	0.351	0.0058	0.0238	0.0036	0.1899
	120	Zm00001eb024030	CPN10A	0.0823	0.0605	0.0224	0.1019	0.0849	0.9938	0.0357	0.0246	0.0331	0.0307
	121	Zm00001eb071630	CPN10A	0.2218	0.0723	0.1519	0.087	0.1418	0.9674	0.036	0.0361	0.0446	0.1435
	122	Zm00001eb110270	CPN10A	0.0828	0.0471	0.1038	0.0301	0.9286	0.3354	0.0066	0.0301	0.0035	0.2615
	123	Zm00001eb290400	CPN10A	0.0755	0.0446	0.1171	0.0329	0.938	0.3087	0.0061	0.0309	0.0038	0.2575
	124	Zm00001eb329030	CPN10A	0.0717	0.045	0.1072	0.0352	0.9405	0.2896	0.0058	0.03	0.0036	0.2611
	125	Zm00001eb390720	CPN10A	0.0806	0.0577	0.0261	0.0969	0.1049	0.9939	0.0463	0.0277	0.0336	0.0541
	126	Zm00001eb100100	CPN10B	0.0725	0.0843	0.0224	0.0931	0.1278	0.9912	0.0423	0.0307	0.0585	0.0234
	127	Zm00001eb193040	CPN10B	0.0677	0.0645	0.0243	0.057	0.1578	0.9909	0.0371	0.0278	0.0941	0.0165
	128	Zm00001eb373960	CPN10B	0.1052	0.0837	0.0281	0.0518	0.157	0.9868	0.0187	0.0311	0.0723	0.0097
	129	Zm00001eb012470	HSP70A	0.7793	0.3969	0.2984	0.3131	0.1857	0.0198	0.148	0.3023	0.236	0.0678
	130	Zm00001eb012510	HSP70A	0.7206	0.4039	0.1085	0.2319	0.1011	0.0628	0.0936	0.0925	0.0664	0.0214
	131	Zm00001eb029200	HSP70A	0.7897	0.4114	0.3081	0.2912	0.1758	0.0164	0.1612	0.2958	0.2434	0.0859
	132	Zm00001eb043470	HSP70A	0.1316	0.1567	0.0178	0.1295	0.8625	0.0953	0.0541	0.0347	0.0297	0.1671
	133	Zm00001eb053750	HSP70A	0.1035	0.0812	0.0222	0.1233	0.1456	0.9762	0.0704	0.0466	0.0229	0.1241
	134	Zm00001eb101990	HSP70A	0.1381	0.1687	0.0203	0.1539	0.8305	0.1807	0.1046	0.0491	0.0406	0.1689
	135	Zm00001eb133480	HSP70A	0.0695	0.0924	0.0186	0.0813	0.1284	0.9901	0.0602	0.0464	0.0311	0.0853
	136	Zm00001eb136490	HSP70A	0.7917	0.4143	0.3153	0.2919	0.1806	0.017	0.1598	0.2969	0.2451	0.0855
	137	Zm00001eb148420	HSP70A	0.7904	0.3785	0.3544	0.3025	0.1955	0.0218	0.1612	0.3189	0.2634	0.0815
	138	Zm00001eb165400	HSP70A	0.6534	0.4562	0.182	0.2421	0.1144	0.0921	0.1118	0.1059	0.0561	0.0087
	139	Zm00001eb209550	HSP70A	0.1407	0.1621	0.2343	0.1255	0.0501	0.0901	0.9021	0.548	0.3664	0.0981
	140	Zm00001eb214940	HSP70A	0.1548	0.1352	0.2965	0.1128	0.0681	0.0788	0.8053	0.4488	0.2717	0.0231
	141	Zm00001eb217010	HSP70A	0.1053	0.0811	0.0206	0.1114	0.1525	0.98	0.0764	0.0473	0.0214	0.1649
	142	Zm00001eb220140	HSP70A	0.1356	0.159	0.0179	0.1282	0.8803	0.0982	0.0572	0.0416	0.0348	0.1653
	143	Zm00001eb229930	HSP70A	0.1433	0.1639	0.2348	0.1259	0.0491	0.0886	0.9008	0.5515	0.3728	0.107
	144	Zm00001eb351340	HSP70A	0.7807	0.3957	0.3403	0.3136	0.1849	0.0204	0.1485	0.309	0.2579	0.0786
	145	Zm00001eb368000	HSP70A	0.797	0.3898	0.3506	0.3087	0.1996	0.0216	0.1509	0.3111	0.2644	0.0877
	146	Zm00001eb397600	HSP70A	0.7823	0.3622	0.3247	0.3131	0.1929	0.0223	0.1649	0.3148	0.2476	0.0806
	147	Zm00001eb400020	HSP70A	0.8095	0.4272	0.0774	0.1702	0.2293	0.0286	0.0521	0.2098	0.1738	0.007
	148	Zm00001eb409950	HSP70A	0.0737	0.0863	0.0182	0.0745	0.1177	0.9905	0.0732	0.0513	0.0374	0.0775
	149	Zm00001eb115870	HSP70B	0.5671	0.3699	0.1257	0.2039	0.1479	0.2323	0.3447	0.2289	0.1684	0.0297
	150	Zm00001eb188700	HSP70B	0.2422	0.2483	0.2173	0.2378	0.0524	0.0351	0.8377	0.2592	0.2172	0.039
	151	Zm00001eb252410	HSP70B	0.2386	0.2536	0.2195	0.2193	0.0526	0.0791	0.8109	0.2795	0.1957	0.0386
	152	Zm00001eb224550	HSP70C	0.7898	0.4525	0.0516	0.1016	0.1414	0.0109	0.1832	0.1124	0.1936	0.0735
	153	Zm00001eb273690	HSP70C	0.7795	0.3944	0.0484	0.0987	0.1577	0.0123	0.2001	0.1457	0.2156	0.1021
	154	Zm00001eb283640	HSP70C	0.7473	0.5284	0.0611	0.1224	0.131	0.0073	0.2766	0.1344	0.2326	0.0278
	155	Zm00001eb283800	HSP70C	0.7304	0.4528	0.0721	0.1786	0.1368	0.0097	0.2799	0.1645	0.2537	0.0365
	156	Zm00001eb346940	HSP70C	0.7493	0.5421	0.0687	0.128	0.1332	0.0069	0.2729	0.125	0.2245	0.025
	157	Zm00001eb346960	HSP70C	0.7236	0.4967	0.0678	0.1615	0.1376	0.0074	0.2503	0.1739	0.238	0.0233
	158	Zm00001eb101750	HSP90A	0.7264	0.3036	0.2	0.2592	0.1513	0.0153	0.2202	0.1968	0.3766	0.0313
	159	Zm00001eb137900	HSP90A	0.1493	0.2032	0.0139	0.1315	0.7768	0.2846	0.0983	0.0911	0.1637	0.0884
	160	Zm00001eb199230	HSP90A	0.0922	0.1373	0.012	0.0938	0.2319	0.8983	0.1004	0.1151	0.0698	0.139
	161	Zm00001eb199590	HSP90A	0.7229	0.3053	0.1997	0.2724	0.1468	0.0154	0.2247	0.2024	0.3708	0.0281
	162	Zm00001eb228120	HSP90A	0.1797	0.109	0.1595	0.1408	0.1219	0.0969	0.8933	0.6462	0.6235	0.2571
	163	Zm00001eb264470	HSP90A	0.1436	0.2147	0.0151	0.1251	0.8147	0.206	0.1042	0.0884	0.1611	0.0856
	164	Zm00001eb272290	HSP90A	0.1748	0.1037	0.1594	0.123	0.1426	0.0971	0.894	0.6447	0.5952	0.1817
	165	Zm00001eb315880	HSP90A	0.1088	0.1585	0.0202	0.1114	0.3575	0.8121	0.1331	0.1875	0.0881	0.128
	166	Zm00001eb316410	HSP90A	0.727	0.2941	0.2048	0.2502	0.1466	0.0155	0.2153	0.2019	0.3715	0.0304
	167	Zm00001eb418610	HSP90A	0.7049	0.3227	0.1534	0.2188	0.1465	0.0146	0.2204	0.2082	0.327	0.0271
	168	Zm00001eb034130	HSP90B	0.7109	0.3182	0.2398	0.376	0.2444	0.0132	0.186	0.0955	0.27	0.1128
	169	Zm00001eb020330	HSP100A	0.0902	0.1595	0.0201	0.1171	0.2084	0.9011	0.0899	0.1175	0.0471	0.0816
	170	Zm00001eb084420	HSP100A	0.0982	0.1227	0.0239	0.1353	0.1777	0.9304	0.0773	0.0763	0.0358	0.1229
	171	Zm00001eb084890	HSP100A	0.1112	0.1644	0.0303	0.1087	0.1506	0.9942	0.0495	0.0547	0.0445	0.1673
	172	Zm00001eb234160	HSP100A	0.1298	0.1692	0.0212	0.1001	0.7379	0.5212	0.0692	0.0969	0.0449	0.1133
	173	Zm00001eb242420	HSP100A	0.1008	0.1543	0.0207	0.1312	0.1677	0.9133	0.0703	0.1017	0.0441	0.036
	174	Zm00001eb293780	HSP100A	0.4813	0.7332	0.0447	0.1269	0.2601	0.0312	0.0396	0.1305	0.0589	0.373
	175	Zm00001eb393250	HSP100A	0.1001	0.1499	0.0153	0.1123	0.1902	0.9169	0.0885	0.1342	0.0413	0.0946
	176	Zm00001eb411490	HSP100A	0.1014	0.1475	0.0172	0.0915	0.1584	0.9945	0.0448	0.0513	0.0575	0.1844
	177	Zm00001eb421360	HSP100A	0.1107	0.1529	0.0309	0.1112	0.1622	0.9942	0.0473	0.0516	0.0437	0.1548
	178	Zm00001eb086360	HSP100B	0.1922	0.8719	0.0111	0.0793	0.032	0.046	0.0735	0.0765	0.0279	0.0319
	179	Zm00001eb178400	HSP100B	0.2126	0.8167	0.0205	0.1226	0.0262	0.0713	0.06	0.0708	0.0203	0.0191
	180	Zm00001eb197530	HSP100B	0.2129	0.8386	0.017	0.1127	0.0386	0.0449	0.0508	0.0787	0.0187	0.0568
	181	Zm00001eb412800	HSP100B	0.2329	0.8274	0.0217	0.1038	0.0264	0.0587	0.056	0.064	0.0223	0.0408
	182	Zm00001eb420410	HSP100B	0.2088	0.8502	0.0121	0.09	0.0259	0.0448	0.0534	0.0943	0.031	0.0491

## Sheet: SS2. Cellular Components
			sHSP-A						sHSP-B						sHSP-C						sHSP-D						HSP40-A						HSP40-B						HSP40-C						HSP40-D
CELLULAR COMPONENT	GO CODE	REF	#	Expect	F.E.	+/-	P-value	FDR	#	Expect	F.E.	+/-	P-value	FDR	#	Expect	F.E.	+/-	P-value	FDR	#	Expect	F.E.	+/-	P-value	FDR	#	Expect	F.E.	+/-	P-value	FDR	#	Expect	F.E.	+/-	P-value	FDR	#	Expect	F.E.	+/-	P-value	FDR	#	Expect	F.E.	+/-	P-value
cellular component	GO:0005575	20578							2	3.13	0.64	-	2.62e-169	3.32e-168	1	5.22	0.19	-	1.15e-228	1.94e-227	5	9.4	0.53	-	7.16e-260	1.1e-257	17	8.88	1.91	+	1.22e-162	6.49e-162	15	7.84	1.91	+	6.23e-144	1.16e-143	6	3.13	1.91	+	1.01e-116	7.44e-116	4	2.09	1.91	+	1,78E-311
cellular anatomical entity	GO:0110165	20336							2	3.1	0.65	-	1.43e-20	3.56e-20			0.192261						0.536307				17	8.78	1.94	+	2.81e-144	1.31e-143	15	7.74	1.94	+	4.66e-240	1.79e-239	6	3.1	1.94	+	3.15e-180	4.16e-179	4	2.07	1.94	+	8,23E-310
membrane		8344																											3.33283				1	3.18	0.31	-	0	0									4.72198
intrinsic component of membrane		6112																															1	2.33	0.43	-	3.21e-132	5.75e-132
integral component of membrane		5940																															1	2.26	0.44	-	1.25e-238	4.72e-238
plasma membrane	GO:0005886	1816
endomembrane system	GO:0012505	2385																									12	1.03	11.66	+	1.32e-98	5.12e-98	15	0.91	16.52	+	6.51e-118	1.14e-117							4	0.24	16.52	+	4.63e-232
intracellular anatomical structure	GO:0005622	14830																															15	5.65	2.66	+	5.29e-197	1.62e-196							4	1.51	2.66	+	7.96e-79
cytoplasm	GO:0005737	9150													1	2.32	0.43	-	3.23e-233	5.63e-232	1	4.18	0.24	-	6.67e-262	1.54e-259	17	3.95	4.3	+	2.02e-191	1.94e-190	15	3.48	4.3	+	5.98e-176	1.69e-175							4	0.93	4.3	+	0
cell periphery	GO:0071944	2055
cytosol	GO:0005829	1409															2.79241						1.55855						27.9241				11	0.54	20.5	+	1.18e-115	2.06e-115									27.9241
perinuclear region of cytoplasm	GO:0048471	20
nucleus		6382
organelle	GO:0043226	12624													1	3.2	0.31	-	7.76e-262	1.2e-259	1	5.77	0.17	-	1.15e-193	1.27e-192	12	5.45	2.2	+	2.59e-39	8e-39													4	1.28	3.12	+	1.14e-249
intracellular organelle	GO:0043229	12620																									12	5.45	2.2	+	6.7e-147	3.14e-146	15	4.81	3.12	+	9.21e-122	1.62e-121	6	1.92	3.12	+	1.79e-25	4.63e-25	4	1.28	3.12	+	4.19e-299
membrane-bounded organelle	GO:0043227	11526																									12	4.97	2.41	+	2.42e-84	9.17e-84	15	4.39	3.42	+	0	0			3.41614				4	1.17	3.42	+	0
intracellular membrane-bounded organelle	GO:0043231	11504																															15	4.38	3.42	+	4.2e-176	1.19e-175							4	1.17	3.42	+	9.39e-181
organelle lumen	GO:0043233	1248
intracellular organelle lumen	GO:0070013	1248
membrane-enclosed lumen	GO:0031974	1248
non-membrane-bounded organelle		2334																									1	1.01	0.99	-	1.8e-219	2.49e-218
intracellular non-membrane-bounded organelle		2334																									1	1.01	0.99	-	1.8e-219	2.45e-218
organelle subcompartment		921
mitochondrion	GO:0005739	1190
mitochondrial matrix	GO:0005759	161
plastid	GO:0009536	1398
plastid stroma	GO:0009532	163
chloroplast	GO:0009507	1194
chloroplast stroma	GO:0009570	159
endoplasmic reticulum	GO:0005783	1084																									12	0.47	25.65	+	5.41e-82	2.04e-81	15	0.41	36.34	+	3.98e-123	7.02e-123							4	0.11	36.34	+	1.98e-233
endoplasmic reticulum subcompartment		522
endoplasmic reticulum membrane		518
endoplasmic reticulum lumen	GO:0005788	38
endoplasmic reticulum chaperone complex	GO:0034663	15
endoplasmic reticulum protein-containing complex	GO:0140534	138
protein-containing complex	GO:0032991	4515
intracellular protein-containing complex		858
chaperone complex	GO:0101031	22
chaperonin-containing T-complex	GO:0005832	20
unclassified	UNCLASSIFIED	18771	7	3.34	2.09	+	1e-280	3.1e-278	4	2.87	1.4	+	2.62e-169	3.37e-168	9	4.78	1.88	+	1.15e-228	1.97e-227	13	8.6	1.51	+	7.16e-260	1.32e-257
[truncated: 73 more columns]

## Sheet: SS3. Biological Processes
			sHSP-A						sHSP-B						sHSP-C						sHSP-D						HSP40-A						HSP40-B						HSP40-C						HSP40-D
BIOLOGICAL PROCESS	GO CODE	REF	#	Expect	F.E.	+/-	P-value	FDR	#	Expect	F.E.	+/-	P-value	FDR	#	Expect	F.E.	+/-	P-value	FDR	#	Expect	F.E.	+/-	P-value	FDR	#	Expect	F.E.	+/-	P-value	FDR	#	Expect	F.E.	+/-	P-value	FDR	#	Expect	F.E.	+/-	P-value	FDR	#	Expect	F.E.	+/-	P-value
biological process		22633	7	4.02	1.74	+	7.3e-148	4.51e-147	6	3.45	1.74	+	7.75e-166	9.84e-165	8	5.75	1.39	+	2.18e-214	2.15e-213	9	10.34	0.87	-	4.16e-221	1.11e-219	17	9.77	1.74	+	2.24e-148	1.17e-147	15	8.62	1.74	+	7.63e-295	4.28e-294
regulation of biological process		5668			6.94803						6.94803						5.55044						3.47401						6.94803						6.94803
positive regulation of biological process		864
negative regulation of biological process		855
regulation of biological quality	GO:0065008	768
cellular process	GO:0009987	16629	7	2.96	2.37	+	7.93e-58	1.37e-57	6	2.53	2.37	+	1.14e-10	2.59e-10							2	7.6	0.26	-	6.04e-170	6.77e-169							15	6.33	2.37	+	1e-56	1.19e-56
regulation of cellular process		5014			7.86014						7.86014												0.862294												7.86014
cellular catabolic process		1730
cellular component organization or biogenesis	3610	3610													8	0.92	8.73	+	6.02e-34	1.39e-33	1	1.65	0.61	-	8.81e-85	4.05e-84
cellular component organization		3016															10.4494						0.730139
cellular component biogenesis		1543													8	0.39	20.42	+	1.74e-178	1.41e-177	1	0.71	1.42	+	8.17e-208	1.17e-206
cellular component assembly		827													8	0.21	38.1	+	3e-77	1.5e-76	1	0.38	2.65	+	0.000591	0.00119
primary metabolic process		11667																			1	5.33	0.19	-	1.44e-225	3.86e-224	1	5.04	0.2	-	0	0
biosynthetic process		4087																			1	1.87	0.54	-	4.15e-56	9.81e-56
catabolic process		2235
macromolecule metabolic process		8981																									1	3.88	0.26	-	1.13e-135	5.24e-135
cellular macromolecule metabolic process		4080
macromolecule catabolic process		1239
cellular macromolecule catabolic process		954
modification-dependent macromolecule catabolic process		763
small molecule metabolic process
small molecule biosynthetic process		757																			1	0.35	2.89	+	9.8e-80	4.37e-79
organic cyclic compound metabolic process		4295
heterocycle metabolic process		4011
organic substance catabolic process		1973
nitrogen compound metabolic process		9819
cellular nitrogen compound metabolic process		4893
organonitrogen compound catabolic process		1105
nucleobase-containing compound metabolic process		3694
nucleic acid metabolic process		3087
DNA metabolic process		1047
protein metabolic process		5666																					0.385976
cellular amino acid metabolic process		574																			1	0.26	3.81	+	7.7e-07	1.56e-06
alpha-amino acid metabolic process		371																			1	0.17	5.9	+	5.97e-170	6.71e-169
alpha-amino acid biosynthetic process		243																			1	0.11	9.01	+	3.67e-228	1.02e-226
sulfur amino acid metabolic process		72																			1	0.03	30.39	+	7.31e-70	1.85e-69
sulfur amino acid biosynthetic process		66																			1	0.03	33.16	+	2.8e-44	6.57e-44
methionine metabolic process		42																			1	0.02	52.1	+	2.07e-104	1.1e-103
methionine biosynthetic process		42																			1	0.02	52.1	+	2.07e-104	1.1e-103
carboxylic acid metabolic process		1148																			1	0.52	1.91	+	1.2e-28	2.75e-28
carboxylic acid biosynthetic process		534																			1	0.24	4.1	+	7.8e-57	1.85e-56
proteolysis		1687																									1	0.73	1.37	+	2.62e-75	1.02e-74
proteolysis involved in protein catabolic process		858																											2.69369
modification-dependent protein catabolic process		737
proteasomal protein catabolic process		341
ERAD pathway		96
ubiquitin-dependent ERAD pathway		80
protein-containing complex organization		719													8	0.18	43.83	+	1.96e-245	2.91e-243	1	0.33	3.04	+	1.01e-259	4.66e-257
protein-containing complex assembly		603																			1	0.28	3.63	+	1.42e-158	1.11e-157
protein complex oligomerization		40	7	0.01	100	+	1.03e-06	1.59e-06									100						54.644
regulation of protein stability	GO:0031647	48
protein stabilization	GO:0050821	39
protein folding	GO:0006457	376													8	0.1	83.81	+	4.02e-24	8.83e-24	1	0.17	5.82	+	4.77e-169	3.8e-168			100				15	0.14	100	+	6.17e-130	1.16e-129
chaperone-mediated protein folding	GO:0061077	97															100						22.56										12	0.04	100	+	3.22e-194	9.79e-194
chaperone cofactor-dependent protein refolding	GO:0051085	71																															12	0.03	100	+	8.95e-108	1.64e-107
de novo' protein folding	GO:0006458	81																									7	0.03	100	+	2.88e-140	1.48e-139	12	0.03	100	+	8.76e-252	4.32e-251
de novo' post-translational protein folding	GO:0051084	71																															12	0.03	100	+	8.95e-108	1.64e-107
protein refolding	GO:0042026	79																															3	0.03	99.72	+	3.28e-124	6.12e-124
response to topologically incorrect protein	GO:0035966	81
cellular response to topologically incorrect protein	GO:0035967	81
response to unfolded protein	GO:0006986	45
cellular response to unfolded protein	GO:0034620	45
endoplasmic reticulum unfolded protein response	GO:0030968	29
response to stimulus	GO:0050896	4509	7	0.8	8.74	+	1.33e-14	2.09e-14	6	0.69	8.74	+	6.69e-51	3.37e-50																			1	1.72	0.58	-	2.95e-103	5.25e-103
cellular response to stimulus	GO:0051716	2881			13.6788						13.6788																								0.907747
response to stress	GO:0006950	2395													8	0.61	13.16	+	1.16e-161	8.97e-161							10	1.03	9.67	+	7.96e-38	2.47e-37	1	0.91	1.1	+	0	0
cellular response to stress	GO:0033554	1284															24.5469												18.0371						2.05179
regulation of response to stress		161
regulation of cellular response to stress	GO:0080135	40
response to endoplasmic reticulum stress		137
response to abiotic stimulus	GO:0009628	621																															1	0.24	4.23	+	6.97e-158	1.41e-157
response to temperature stimulus	GO:0009266	196																															1	0.07	13.4	+	9.01e-119	1.67e-118
response to heat	GO:0009408	105	7	0.02	100	+	0.000594	0.000914																									1	0.04	25.01	+	5.18e-166	1.31e-165
cellular response to heat	GO:0034605	32
response to salt stress		81	7	0.01	100	+	0.000104	0.00016							8	0.02	100	+	3.34e-142	2.26e-141
response to osmotic stress		102	7	0.02	100	+	0.000488	0.000753							8	0.03	100	+	2.38e-72	1.16e-71
response to chemical	GO:0042221	1523
cellular response to chemical stimulus	GO:0070887	966			100												100						100
response to organic substance	GO:0010033	977
cellular response to organic substance	GO:0071310	596
response to inorganic substance		183	7	0.03	100	+	0.026	0.0383							8	0.05	100	+	4.02e-117	2.55e-116	1	0.08	11.96	+	4.95e-231	8.12e-229
response to oxygen-containing compound		491																			1	0.22	4.46	+	1.62e-110	8.67e-110
response to reactive oxygen species		102	7	0.02	100	+	0.000488	0.000752							8	0.03	100	+	2.38e-72	1.16e-71	1	0.05	21.45	+	1.34e-82	6.08e-82
response to hydrogen peroxide		42	7	0.01	100	+	1.9e-06	2.93e-06							8	0.01	100	+	2.73e-198	2.57e-197	1	0.02	52.1	+	2.07e-104	1.1e-103
response to oxygen levels	GO:0070482	14
cellular response to oxygen levels	GO:0071453	6
response to decreased oxygen levels	GO:0036293	14
cellular response to decreased oxygen levels	GO:0036294	6
response to hypoxia	GO:0001666	16
cellular response to hypoxia	GO:0071456	5
regulation of cellular response to hypoxia	GO:1900037	3
negative regulation of cellular response to hypoxia	GO:1900038	3
response to nitrogen compound		134
response to organonitrogen compound		108
regulation of molecular function		734
positive regulation of molecular function		154
regulation of catalytic activity		722
positive regulation of catalytic activity		145
regulation of enzyme activity
regulation of superoxide dismutase activity	GO:1901668	2
positive regulation of superoxide dismutase activity	GO:1901671	2
regulation of oxidoreductase activity	GO:0051341	3
positive regulation of oxidoreductase activity	GO:0051353	3
cell communication		1476
negative regulation of cell communication	GO:0010648	29
signaling		1402
regulation of signaling		150
negative regulation of signaling	GO:0023057	29
regulation of signal transduction
negative regulation of signal transduction	GO:0009968	29
regulation of intracellular signal transduction	GO:1902531	37
negative regulation of intracellular signal transduction	GO:1902532	13
regulation of cell death	GO:0010941	25
negative regulation of cell death	GO:0060548	12
regulation of programmed cell death	GO:0043067	20
negative regulation of programmed cell death	GO:0043069	9
regulation of apoptotic process	GO:0042981	6
negative regulation of apoptotic process	GO:0043066	6
regulation of apoptotic signaling pathway	GO:2001233	4
negative regulation of apoptotic signaling pathway	GO:2001234	4
regulation of intrinsic apoptotic signaling pathway	GO:2001242	3
negative regulation of intrinsic apoptotic signaling pathway	GO:2001243	3
regulation of hypoxia-induced intrinsic apoptotic signaling pathway	GO:1903297	3
negative regulation of hypoxia-induced intrinsic apoptotic signaling pathway	GO:1903298	3
Others
chromosome organization		667
telomere maintenance		428
telomere maintenance in response to DNA damage		9
protection from non-homologous end joining at telomere		9
regulation of growth		96
positive regulation of growth		42
positive regulation of growth
tropism		52
response to gravity		27
gravitropism		26
positive gravitropism		2
unclassified	UNCLASSIFIED	16756													2	4.25	0.47	-	2.18e-214	2.15e-213	9	7.66	1.18	+	4.16e-221	1.11e-219													6	2.55	2.35	+	3.24e-184	4.41e-183	4	1.7	2.35	+	0
[truncated: 73 more columns]

## Sheet: SS4. Molecular Functions
			sHSP-A						sHSP-B						sHSP-C						sHSP-D						HSP40-A						HSP40-B						HSP40-C						HSP40-D
MOLECULAR FUNCTION	GO CODE	REF	#	Expect	F.E.	+/-	P-value	FDR	#	Expect	F.E.	+/-	P-value	FDR	#	Expect	F.E.	+/-	P-value	FDR	#	Expect	F.E.	+/-	P-value	FDR	#	Expect	F.E.	+/-	P-value	FDR	#	Expect	F.E.	+/-	P-value	FDR	#	Expect	F.E.	+/-	P-value	FDR	#	Expect	F.E.	+/-	P-value
molecular function		23460																															15	8.93	1.68	+	4.33e-85	7.64e-85
binding	GO:0005488	14277	7	2.54	2.76	+	3e-137	8.72e-137							8	3.62	2.21	+	2.78e-44	7e-44	3	6.52	0.46	-	1.79e-58	4.29e-58	17	6.16	2.76	+	1.28e-187	1.64e-186	15	5.44	2.76	+	1.89e-129	3.66e-129							3	1.45	2.07	+	0
protein binding	GO:0005515	2508			15.7115												12.5806						2.61859						15.7115				15	0.96	15.71	+	1.09e-117	2.09e-117
unfolded protein binding	GO:0051082	204																			2	0.09	21.45	+	8.82e-18	2.05e-17							15	0.08	100	+	8.31e-134	1.61e-133
misfolded protein binding		36
chaperone binding	GO:0051087	105																															13	0.04	100	+	1.23e-139	2.45e-139
heat shock protein binding		87																															4	0.03	100	+	1.2e-276	7.12e-276
ATP-dependent protein folding chaperone		123
protein folding chaperone		139
protein self-association		51	7	0.01	100	+	4.93e-06	7.16e-06							8	0.01	100	+	1.41e-23	3.15e-23	1	0.02	42.91	+	3.09e-226	8.55e-225
Hsp70 protein binding		36																															3	0.01	100	+	2.85e-171	9.18e-171
organic cyclic compound binding	GO:0097159	10208																															1	3.89	0.26	-	1.43e-245	6.41e-245
heterocyclic compound binding	GO:1901363	10182																									10	4.39	2.28	+	1.71e-96	7.97e-96	1	3.88	0.26	-	1.21e-246	5.42e-246							3	1.03	2.9	+	0
small molecule binding	GO:0036094	4619
carbohydrate derivative binding	GO:0097367	3954																									10	1.71	5.86	+	2.35e-51	9.26e-51	1	1.51	0.66	-	0	0
ion binding	GO:0043167	7751																			1	3.54	0.28	-	6.06e-09	1.25e-08	12	3.35	3.59	+	1.16e-17	3.93e-17													3	0.79	3.81	+	5.6e-76
anion binding	GO:0043168	4490																									10	1.94	5.16	+	4.6e-29	1.59e-28	1	1.71	0.58	-	0	0
nucleic acid binding		5479																											4.22935						0.480608										3	0.56	5.39	+	6e-29
nucleotide binding	GO:0000166	4388																											5.2809						0.600103												6.73013
nucleoside phosphate binding	GO:1901265	4388
ribonucleotide binding	GO:0032553	3920																									10	1.69	5.91	+	7.83e-97	3.66e-96	1	1.49	0.67	-	2.02e-52	2.33e-52
purine nucleotide binding	GO:0017076	3909
purine ribonucleotide binding	GO:0032555	3876																									10	1.67	5.98	+	2.51e-187	3.2e-186	1	1.48	0.68	-	1.82e-153	3.69e-153
purine ribonucleoside triphosphate binding	GO:0035639	3725																															1	1.42	0.7	-	1.96e-167	5.77e-167
adenyl nucleotide binding	GO:0030554	3539																															1	1.35	0.74	-	3.19e-26	3.64e-26
adenyl ribonucleotide binding	GO:0032559	3511																									10	1.52	6.6	+	1.41e-172	1.09e-171	1	1.34	0.75	-	3.75e-200	1.39e-199
ATP binding	GO:0005524	3360																									10	1.45	6.9	+	1.97e-155	1.15e-154	1	1.28	0.78	-	4.32e-163	8.97e-163
ATPase binding		23
cation binding	GO:0043169	3701																					0.591562						7.51747				1	1.41	0.71	-	9.54e-164	1.98e-163							3	0.38	7.98	+	2.41e-151
metal ion binding	GO:0046872	3656																					0.598843				12	1.58	7.61	+	3.66e-21	1.25e-20	1	1.39	0.72	-	3.59e-181	1.21e-180							3	0.37	8.08	+	0
transition metal ion binding		1311																			1	0.6	1.67	+	2.14e-204	3.6e-203																			3	0.13	22.53	+	8.74e-286
zinc ion binding		653																																											3	0.07	45.24	+	1.06e-210
catalytic activity	GO:0003824	13653																					0.160089						0.169234
catalytic activity, acting on a protein		4201																									1	1.81	0.55	-	6.53e-186	8.28e-185
ATP-dependent activity	GO:0140657	1392
hydrolase activity	GO:0016787	4578
hydrolase activity, acting on ester bonds		1341
hydrolase activity, acting on acid anhydrides	GO:0016817	807
hydrolase activity, acting on acid anhydrides, in phosphorus-containing anhydrides	GO:0016818	796
ATP hydrolysis activity	GO:0016887	394
transferase activity		1100																					1.98699
transferase activity, transferring one-carbon groups		559																			1	0.26	3.91	+	8.03e-39	1.89e-38
methyltransferase activity		541																			1	0.25	4.04	+	1.88e-50	4.49e-50
S-methyltransferase activity		9																			1	0	100	+	2.75e-155	2.3e-154
pyrophosphatase activity	GO:0016462	783
nucleoside-triphosphatase activity	GO:0017111	1099
ribonucleoside triphosphate phosphatase activity		680
nuclease activity		331
exonuclease activity		147
exonuclease activity, active with either ribo- or deoxyribonucleic acids and producing 5'-phosphomonoesters		96
5'-3' exonuclease activity		25
deoxyribonuclease activity		58
5'-3' exodeoxyribonuclease activity		14
Unclassified	UNCLASSIFIED	15939
[truncated: 73 more columns]

## Sheet: SS5. Expression Patterns
																G1				G2				G3			G4			G5				G6			G7			G8				G9			G10
													Kakumanu et al, 2012								Forestan et al, 2016																				Waters et al, 2017
													Ovaries				Leaf Meristem				Leaf (T0)										Leaf (T7)										Seedlings
	Order	#	Zm-B73-REF.-NAM-5.0	Zm-B73-GRAMENE-4.0	B73 RefGen_v3 (5b+)	B73 RefGen_v2 (5b)	NCBI (Entrez Gene)	Chr	Family	Class	Suggested Name	MW	Control	Drought	FC	Log2 FC	Control	Drought	FC	Log2 FC	Control	Drought	FC	Log2 FC	Salt	FC	Log2 FC	D + S	FC	Log2 FC	Control	Drought	FC	Log2 FC	Salt	FC	Log2 FC	D + S	FC	Log2 FC	Control	Heat	FC	Log2 FC	Salt	FC	Log2 FC	Cold	FC
	2	1	Zm00001eb011880	Zm00001d028555	AC208204.3_FG006	GRMZM2G481525	LOC100274593	1	sHSP	A	sHSP-A01(Chr1+)	17.79	52.9	254.9	4.81853	2.26859	54	80.3	1.48704	0.572441	86.6	112	1.2933	0.37106	52.7	0.608545	-0.716564	90.8	1.0485	0.0683253	59.8	61.1	1.02174	0.0310269	106.3	1.77759	0.829924	70.3	1.17559	0.233379	24.1	4517.2	187.436	7.55025	665.963	27.6333	4.78834	27.8	0
	3	2	Zm00001eb011900	Zm00001d028557	GRMZM2G046382	GRMZM2G046382	LOC103634220	1	sHSP	A	sHSP-A02(Chr1+)	17.76	53.9	321.1	5.95733	2.57467	62.9	89.3	1.41971	0.5056	91.7	116.1	1.26609	0.340374	53.3	0.581243	-0.782786	90.6	0.988004	-0.0174107	67.6	62	0.91716	-0.124755	107.6	1.59172	0.670583	73	1.07988	0.110873	26.3	4581.7	174.209	7.44468	714.895	27.1823	4.7646	29.1	1.10646
	4	3	Zm00001eb011930	Zm00001d028561	GRMZM2G306679	GRMZM2G306714	LOC100191552	1	sHSP	A	sHSP-A03(Chr1+)	17.88	0.1	0.1	1	0	0.1	0.5	5	2.32193	1.7	12.8	7.52941	2.91254	1.1	0.647059	-0.628031	7.9	4.64706	2.21632	0.9	0.6	0.666667	-0.584963	1.2	1.33333	0.415037	0.8	0.888889	-0.169925	2.6	8851.8	3404.54	11.7332	1068.57	410.988	8.68295	23.7	9.11538
	15	4	Zm00001eb124940	Zm00001d039933	GRMZM2G437100	GRMZM5G857693	LOC100280576	3	sHSP	A	sHSP-A04(Chr3-)	17.06	4	13.3	3.325	1.73335	1.8	3.1	1.72222	0.784271	1.1	11.6	10.5455	3.39855	1	0.909091	-0.137504	5.9	5.36364	2.42321	1.6	0.5	0.3125	-1.67807	0.9	0.5625	-0.830075	1.3	0.8125	-0.29956	2.2	3951.4	1796.09	10.8106	976.819	444.009	8.79444	14.7	6.68182
	17	5	Zm00001eb124960	Zm00001d039936	GRMZM2G158232	GRMZM2G158232	LOC100286044	3	sHSP	A	sHSP-A05(Chr3+)	17.23	10.1	38.6	3.82178	1.93425	11.3	24.6	2.17699	1.12234	4.2	27.4	6.52381	2.70571	5.2	1.2381	0.308122	18.1	4.30952	2.10753	5.2	5	0.961538	-0.0565835	7.7	1.48077	0.566347	6.8	1.30769	0.387023	6.2	4175.3	673.435	9.3954	1643.76	265.123	8.05052	15.9	2.56452
	33	6	Zm00001eb335430	Zm00001d008577	GRMZM2G333635	GRMZM2G333635	LOC103634805	8	sHSP	A	sHSP-A06(Chr8-)	17.34	0.7	13.6	19.4286	4.28011	0	0.1	N.A.	N.A.	0.3	1.4	4.66667	2.22239	0.3	1	0	0.7	2.33333	1.22239	0.2	0.2	1	0	0.4	2	1	0.4	2	1	0.4	544.9	1362.25	10.4118	153.27	383.175	8.58186	3.6	9
	41	7	Zm00001eb397940	Zm00001d047841	GRMZM2G479260	GRMZM2G479260	LOC100283766	9	sHSP	A	sHSP-A07(Chr9+)	18.02	0.3	0.5	1.66667	0.736966	0	0.1	N.A.	N.A.	1.1	0.7	0.636364	-0.652077	0.4	0.363636	-1.45943	0.7	0.636364	-0.652077	0.5	0.3	0.6	-0.736966	0.7	1.4	0.485427	0.5	1	0	4.3	7316.5	1701.51	10.7326	345.873	80.4356	6.32976	31.8	7.39535
	14	8	Zm00001eb121900	Zm00001d039566	GRMZM2G083810	GRMZM2G083810	LOC542723	3	sHSP	B	sHSP-B01(Chr3+)	17.87	30.8	11.5	0.373377	-1.4213	3.2	9.5	2.96875	1.56986	10.8	18.4	1.7037	0.768674	7.7	0.712963	-0.488101	15.5	1.43519	0.521237	3	2.5	0.833333	-0.263034	8.6	2.86667	1.51937	7.9	2.63333	1.39689	1.1	1484	1349.09	10.3978	497.572	452.338	8.82126	6.8	6.18182
	28	9	Zm00001eb257130	Zm00001d018298	GRMZM2G098167	GRMZM2G098167	LOC100191598	5	sHSP	B	sHSP-B02(Chr5+)	18.35	16	38.2	2.3875	1.2555	4.5	5.5	1.22222	0.289507	16.1	20.4	1.26708	0.341508	5.4	0.335404	-1.57603	14.5	0.900621	-0.151008	7.1	4.6	0.647887	-0.626185	20.4	2.87324	1.52268	9.9	1.39437	0.47961	2.5	935.7	374.28	8.54797	318.689	127.476	6.99408	4.1	1.64
	31	10	Zm00001eb311990	Zm00001d020390	GRMZM2G085934	GRMZM2G085934	LOC118473030	7	sHSP	B	sHSP-B03(Chr7+)	17.46	0.2	0.3	1.5	0.584963	0	0	N.A.	N.A.	0.5	0.6	1.2	0.263034	0.1	0.2	-2.32193	0.2	0.4	-1.32193	0.2	0.1	0.5	-1	0.5	2.5	1.32193	0.4	2	1	0	6.9	N.A.	N.A.	2.48489	N.A.	N.A.	0	N.A.
	34	11	Zm00001eb337690	Zm00001d008841	GRMZM2G034157	GRMZM2G034157	LOC100037778	8	sHSP	B	sHSP-B04(Chr8-)	17.8	2.1	3.3	1.57143	0.652077	0.3	2.4	8	3	6	9.2	1.53333	0.616671	2.5	0.416667	-1.26303	6.5	1.08333	0.115477	2.3	1.6	0.695652	-0.523562	4.5	1.95652	0.968291	5	2.17391	1.12029	1.6	2287.4	1429.62	10.4814	275.729	172.331	7.42904	9.6	6
	38	12	Zm00001eb395330	Zm00001d047542	GRMZM2G012455	GRMZM2G311710	LOC100383105	9	sHSP	B	sHSP-B05(Chr9+)	17.45	7.4	3.5	0.472973	-1.08017	1.1	4.8	4.36364	2.12553	2.9	4.5	1.55172	0.633872	2.2	0.758621	-0.398549	3.5	1.2069	0.271302	0.9	0.8	0.888889	-0.169925	3.6	4	2	2.4	2.66667	1.41504	0.6	593.6	989.333	9.95031	81.773	136.288	7.09052	2.7	4.5
	39	13	Zm00001eb395360	Zm00001d047548	GRMZM2G404249	GRMZM2G404274	LOC542293	9	sHSP	B	sHSP-B06(Chr9+)	17.05	12.6	6.1	0.484127	-1.04654	2	8.4	4.2	2.07039	3.8	5.8	1.52632	0.610053	2.5	0.657895	-0.604071	4.3	1.13158	0.178337	1.4	1.1	0.785714	-0.347923	4.1	2.92857	1.5502	3.1	2.21429	1.14684	1.3	683.3	525.615	9.03786	82.126	63.1738	5.98126	3.1	2.38462
	40	14	Zm00001eb395370	Zm00001d047553	GRMZM5G899188	GRMZM5G899188	LOC103639183	9	sHSP	B	sHSP-B07(Chr9+)	17.05	12.6	6.1	0.484127	-1.04654	2	8.4	4.2	2.07039	3.8	5.8	1.52632	0.610053	2.5	0.657895	-0.604071	4.3	1.13158	0.178337	1.4	1.1	0.785714	-0.347923	4.1	2.92857	1.5502	3.1	2.21429	1.14684	1.3	691.3	531.769	9.05466	82.6822	63.6017	5.99099	3.1	2.38462
	12	15	Zm00001eb081770	Zm00001d003554	GRMZM2G331701	GRMZM2G331701	LOC100284772	2	sHSP	C	sHSP-C01(Chr2-)	22.83	0	0.2	N.A.	N.A.	0	0	N.A.	N.A.	0	0.1	N.A.	N.A.	0	N.A.	N.A.	0	N.A.	N.A.	0	0	N.A.	N.A.	0	N.A.	N.A.	0	N.A.	N.A.	1	2630.6	2630.6	11.3612	274.45	274.45	8.1004	9.8	9.8
	13	16	Zm00001eb112330	Zm00001d007271	GRMZM2G375517	GRMZM2G375517	LOC100282088	2	sHSP	C	sHSP-C02(Chr2-)	22.74	0	0	N.A.	N.A.	0.2	1.3	6.5	2.70044	0.5	1.4	2.8	1.48543	0.3	0.6	-0.736966	0.9	1.8	0.847997	0.4	0.4	1	0	1.2	3	1.58496	0.5	1.25	0.321928	0.1	388.8	3888	11.9248	9.81607	98.1607	6.61707	1.3	13
	18	17	Zm00001eb125010	Zm00001d039941	GRMZM2G413897	GRMZM2G413897	LOC100285576	3	sHSP	C	sHSP-C03(Chr3-)	29.23	7.3	1	0.136986	-2.8679	34.5	25.5	0.73913	-0.436099	92.6	130.6	1.41037	0.496071	103	1.11231	0.15356	105.1	1.13499	0.182679	90.7	77.6	0.855568	-0.225046	111.2	1.22602	0.293982	101.4	1.11797	0.160883	51.2	27.6	0.539062	-0.891476	124.735	2.43623	1.28465	14.6	0.285156
	19	18	Zm00001eb125030	Zm00001d039942	GRMZM2G049767	GRMZM2G049767	LOC100282956	3	sHSP	C	sHSP-C04(Chr3-)	16.65	0.1	0	0	N.A.	0.2	0.1	0.5	-1	0.3	0.7	2.33333	1.22239	0.6	2	1	0.6	2	1	0.4	0.2	0.5	-1	0.4	1	0	0.3	0.75	-0.415037	0.5	861.9	1723.8	10.7514	106.858	213.716	7.73955	2.8	5.6
	21	19	Zm00001eb208810	Zm00001d053965	GRMZM2G324956	GRMZM2G324956	LOC103654949	4	sHSP	C	sHSP-C05(Chr4+)	19.86	1.9	6.5	3.42105	1.77444	99.1	99.6	1.00505	0.00726068	9	9.5	1.05556	0.0780025	7.1	0.788889	-0.342106	4.6	0.511111	-0.968291	5.8	5.8	1	0	4.9	0.844828	-0.243271	7	1.2069	0.271302	25.5	11.6	0.454902	-1.13637	24.3095	0.953314	-0.068977	12.4	0.486275
	27	20	Zm00001eb252460	Zm00001d017813	GRMZM2G481605	GRMZM2G481605	LOC100285269	5	sHSP	C	sHSP-C06(Chr5+)	16.69	1.2	0.5	0.416667	-1.26303	0.4	0.6	1.5	0.584963	0.7	0.1	0.142857	-2.80735	0.6	0.857143	-0.222392	0	0	N.A.	0.3	0.3	1	0	0.6	2	1	0.5	1.66667	0.736966	1	296.1	296.1	8.20994	69.7139	69.7139	6.12337	2.5	2.5
	29	21	Zm00001eb291920	Zm00001d038608	GRMZM2G013970	GRMZM2G013970	LOC100275360	6	sHSP	C	sHSP-C07(Chr6+)	21.88	1	5.9	5.9	2.56071	46.5	42.5	0.913978	-0.129768	2.7	2.5	0.925926	-0.111031	2.1	0.777778	-0.36257	2	0.740741	-0.432959	1.6	2.1	1.3125	0.392317	2.5	1.5625	0.643856	2.7	1.6875	0.754888	8.7	4.6	0.528736	-0.919382	9.71947	1.11718	0.159862	3.9	0.448276
	35	22	Zm00001eb352720	Zm00001d010693	GRMZM2G010927	GRMZM2G010927	LOC100278747	8	sHSP	C	sHSP-C08(Chr8+)	21.19	0.1	1.8	18	4.16993	6.3	4.7	0.746032	-0.422691	1.2	1.4	1.16667	0.222392	1.2	1	0	1.2	1	0	0.5	0.7	1.4	0.485427	1	2	1	0.9	1.8	0.847997	0.5	0.3	0.6	-0.736966	0.643787	1.28757	0.364655	1.8	3.6
	36	23	Zm00001eb371530	Zm00001d044728	GRMZM2G335242	GRMZM2G335242	LOC100284139	9	sHSP	C	sHSP-C09(Chr9-)	15.85	0.4	1.4	3.5	1.80735	0.9	1.3	1.44444	0.530515	2.3	2	0.869565	-0.201634	1.3	0.565217	-0.823122	1.6	0.695652	-0.523562	2.2	2.3	1.04545	0.0641303	2.7	1.22727	0.295456	2.1	0.954545	-0.0671142	0.5	177.5	355	8.47168	66.0816	132.163	7.04618	1.2	2.4
	42	24	Zm00001eb423300	Zm00001d025508	GRMZM2G346839	GRMZM5G858128	LOC100283239	10	sHSP	C	sHSP-C10(Chr10+)	23.44	0.1	0	0	N.A.	0.2	0.1	0.5	-1	0.5	1.2	2.4	1.26303	0.4	0.8	-0.321928	0.3	0.6	-0.736966	0.5	0.3	0.6	-0.736966	0.5	1	0	0.5	1	0	0.5	1149.3	2298.6	11.1665	104.168	208.336	7.70277	4.6	9.2
	1	25	Zm00001eb010530	Zm00001d028408	GRMZM2G149647	GRMZM2G149647	LOC542576	1	sHSP	D	sHSP-D01(Chr1+)	26.38	0.2	0.5	2.5	1.32193	0.1	0.1	1	0	0.1	0.6	6	2.58496	0.1	1	0	0.3	3	1.58496	0	0.2	N.A.	N.A.	0.1	N.A.	N.A.	0.1	N.A.	N.A.	1	2808.6	2808.6	11.4556	696.727	696.727	9.44445	10.7	10.7
	5	26	Zm00001eb026540	Zm00001d030317	GRMZM2G109814	GRMZM2G109814	LOC100284367	1	sHSP	D	sHSP-D02(Chr1-)	20.19	0.7	0.7	1	0	1.8	4	2.22222	1.152	8.3	3.4	0.409639	-1.28758	4.9	0.590361	-0.76033	3	0.361446	-1.46815	4.7	5	1.06383	0.0892673	6	1.2766	0.352302	5.7	1.21277	0.278301	9.5	0.6	0.0631579	-3.98489	0.899003	0.0946319	-3.40153	5	0.526316
	6	27	Zm00001eb026680	Zm00001d030345	AC210517.3_FG003	AC210517.3_FG003	LOC100193370	1	sHSP	D	sHSP-D03(Chr1-)	23.93	2.4	3.9	1.625	0.70044	1.1	1	0.909091	-0.137504	18.9	7.3	0.386243	-1.37242	11.1	0.587302	-0.767827	8.1	0.428571	-1.22239	13	12.1	0.930769	-0.103505	12.9	0.992308	-0.0111406	14.2	1.09231	0.127379	12.7	1.8	0.141732	-2.81876	2.20889	0.173928	-2.52344	6.8	0.535433
	7	28	Zm00001eb026690	Zm00001d030346	AC202185.4_FG004	GRMZM5G849455	LOC100283821	1	sHSP	D	sHSP-D04(Chr1-)	22.62	4.4	4.3	0.977273	-0.0331669	0.1	0.7	7	2.80735	57.6	19.9	0.345486	-1.5333	32.5	0.564236	-0.825629	20.5	0.355903	-1.49044	36	35.4	0.983333	-0.0242475	35.3	0.980556	-0.0283287	41.9	1.16389	0.218953	38.4	3.4	0.0885417	-3.4975	4.44656	0.115796	-3.11034	27	0.703125
	8	29	Zm00001eb032310	Zm00001d031128	GRMZM2G149751	GRMZM2G449274	LOC100383840	1	sHSP	D	sHSP-D05(Chr1-)	22.25	348	20.3	0.0583333	-4.09954	136.5	167.4	1.22637	0.294399	275.2	222.2	0.807413	-0.308622	266.5	0.968387	-0.0463449	238	0.864826	-0.209519	251.1	169.5	0.67503	-0.566977	224.1	0.892473	-0.164119	245.4	0.9773	-0.0331268	144.2	40.2	0.278779	-1.8428	75.3349	0.522433	-0.936681	163.6	1.13454
	9	30	Zm00001eb034050	Zm00001d031325	GRMZM2G080724	GRMZM2G080724	LOC100281798	1	sHSP	D	sHSP-D06(Chr1-)	33.12	1.1	3.6	3.27273	1.71049	1.1	1.3	1.18182	0.241008	1.3	2.8	2.15385	1.10692	0.5	0.384615	-1.37851	1.3	1	0	0.5	0.6	1.2	0.263034	1.9	3.8	1.926	1.1	2.2	1.1375	1.6	1580.9	988.062	9.94846	335.267	209.542	7.71109	7	4.375
	10	31	Zm00001eb047490	Zm00001d032893	GRMZM2G352627	GRMZM2G352627	LOC100285715	1	sHSP	D	sHSP-D07(Chr1-)	21.8	0.6	0.7	1.16667	0.222392	0	0.2	N.A.	N.A.	5.7	2.3	0.403509	-1.30933	2.9	0.508772	-0.974909	2.3	0.403509	-1.30933	2.8	3	1.07143	0.0995357	3.4	1.21429	0.280108	3.6	1.28571	0.36257	4.4	0.8	0.181818	-2.45943	0.388268	0.0882427	-3.50238	2.5	0.568182
	11	32	Zm00001eb052730	Zm00001d033478	GRMZM2G081822	GRMZM2G081822	LOC100383047	1	sHSP	D	sHSP-D08(Chr1+)	31.75	1.1	1.5	1.36364	0.447459	0.1	0.3	3	1.58496	7.2	2.4	0.333333	-1.58496	4.1	0.569444	-0.812373	2.5	0.347222	-1.52607	3	4	1.33333	0.415037	3.6	1.2	0.263034	5.1	1.7	0.765535	6.9	0.7	0.101449	-3.30117	1.3134	0.190348	-2.39329	5.4	0.782609
	16	33	Zm00001eb124950	Zm00001d039935	GRMZM2G422240	GRMZM5G849535	LOC103649807	3	sHSP	D	sHSP-D09(Chr3+)	21.26	2.6	21.4	8.23077	3.04103	2.6	5.1	1.96154	0.971986	3	16.6	5.53333	2.46815	4.1	1.36667	0.450661	9.9	3.3	1.72247	2.7	2.7	1	0	6.4	2.37037	1.24511	4	1.48148	0.567041	1.9	2476.3	1303.32	10.348	1122.21	590.637	9.20613	9.9	5.21053
	20	34	Zm00001eb193940	Zm00001d052194	GRMZM2G007729	GRMZM2G007729	LOC542602	4	sHSP	D	sHSP-D10(Chr4-)	23.87	5.9	1.7	0.288136	-1.79518	2.2	4	1.81818	0.862496	33.9	21.5	0.634218	-0.656949	9.6	0.283186	-1.82018	16.2	0.477876	-1.06529	8.7	12.7	1.45977	0.545741	29.2	3.35632	1.74688	17.1	1.96552	0.974909	2.4	1886.7	786.125	9.61861	451.471	188.113	7.55546	8.8	3.66667
	22	35	Zm00001eb218280	Zm00001d013641	GRMZM2G037146	GRMZM2G037146	LOC100382094	5	sHSP	D	sHSP-D11(Chr5+)	36.84	0.3	0.7	2.33333	1.22239	0.1	0	0	N.A.	2.8	1.1	0.392857	-1.34792	1.4	0.5	-1	1	0.357143	-1.48543	1	1.3	1.3	0.378512	1.5	1.5	0.584963	2.2	2.2	1.1375	4.4	0.5	0.113636	-3.1375	0.879872	0.199971	-2.32214	2.4	0.545455
	23	36	Zm00001eb218310	Zm00001d013643	AC191676.3_FG011	AC191676.3_FG011	LOC103626029	5	sHSP	D	sHSP-D12(Chr5+)	28.42	0.4	0.5	1.25	0.321928	0.1	0.1	1	0	0.8	0.3	0.375	-1.41504	0.3	0.375	-1.41504	0.2	0.25	-2	0.3	0.2	0.666667	-0.584963	0.5	1.66667	0.736966	0.4	1.33333	0.415037	1.1	0.1	0.0909091	-3.45943	0.145499	0.132272	-2.91842	2.5	2.27273
	24	37	Zm00001eb222770	Zm00001d014146	GRMZM2G465723	GRMZM2G465723	LOC100284197	5	sHSP	D	sHSP-D13(Chr5-)	21.61	0.6	0.7	1.16667	0.222392	0.1	0	0	N.A.	1.7	0.6	0.352941	-1.5025	0.9	0.529412	-0.917538	0.5	0.294118	-1.76553	0.4	0.8	2	1	0.7	1.75	0.807355	1.1	2.75	1.45943	2.1	0.6	0.285714	-1.80735	0.437222	0.208201	-2.26395	1.7	0.809524
	25	38	Zm00001eb222820	Zm00001d014149	GRMZM2G126972	GRMZM2G126972	LOC100193100	5	sHSP	D	sHSP-D14(Chr5-)	27.08	0.2	0.6	3	1.58496	0.1	0	0	N.A.	3.4	1.1	0.323529	-1.62803	1.8	0.529412	-0.917538	1.3	0.382353	-1.38702	2.4	1.5	0.625	-0.678072	2	0.833333	-0.263034	2.8	1.16667	0.222392	2.7	0.2	0.0740741	-3.75489	0.967914	0.358487	-1.48001	1.3	0.481481
	26	39	Zm00001eb235800	Zm00001d015777	GRMZM5G803365	GRMZM5G803365	LOC100283886	5	sHSP	D	sHSP-D15(Chr5+)	22.82	10.2	18.1	1.77451	0.827421	0.8	3.9	4.875	2.2854	0.6	2.1	3.5	1.80735	0.6	1	0	1	1.66667	0.736966	0.7	0.3	0.428571	-1.22239	0.7	1	0	0.7	1	0	0.3	94.1	313.667	8.29309	173.623	578.743	9.17678	1.3	4.33333
	30	40	Zm00001eb297350	Zm00001d039169	GRMZM2G099529	GRMZM2G099626	LOC100284584	6	sHSP	D	sHSP-D16(Chr6-)	32.06	0.5	0.4	0.8	-0.321928	0.1	0.2	2	1	1.9	0.6	0.315789	-1.66297	1.3	0.684211	-0.547488	0.7	0.368421	-1.44057	1.3	1.1	0.846154	-0.241008	1.2	0.923077	-0.115477	1.2	0.923077	-0.115477	3.1	0.6	0.193548	-2.36923	1.09049	0.351771	-1.50729	4	1.29032
	32	41	Zm00001eb322740	Zm00001d021634	GRMZM2G429396	GRMZM2G429396	LOC103633231	7	sHSP	D	sHSP-D17(Chr7+)	17.16	1.2	0.3	0.25	-2	17.4	8.3	0.477011	-1.0679	2.5	2.6	1.04	0.0565835	5.9	2.36	1.23879	2.4	0.96	-0.0588937	3.1	2	0.645161	-0.632268	1.8	0.580645	-0.784271	1.9	0.612903	-0.706269	1.4	0.4	0.285714	-1.80735	0	0	N.A.	13.8	9.85714
	37	42	Zm00001eb372830	Zm00001d044874	GRMZM2G135960	GRMZM2G135960	LOC100276133	9	sHSP	D	sHSP-D18(Chr9+)	22.28	0.1	0.1	1	0	0.1	0	0	N.A.	0.2	0.1	0.5	-1	0.1	0.5	-1	0.1	0.5	-1	0.1	0.1	1	0	0.2	2	1	0.1	1	0	0.2	0.5	2.5	1.32193	0.299237	1.49618	0.581289	0.3	1.5
	4	43	Zm00001eb050280	Zm00001d033210	GRMZM2G364069	GRMZM2G364069	LOC100191411	1	HSP40	A	HSP40-A01(Chr1-)	46.73	771.9	899.2	1.16492	0.220228	616.8	675.9	1.09582	0.132007	85.7	122.3	1.42707	0.513057	84.9	0.990665	-0.0135307	145.5	1.69778	0.763652	88.8	52.9	0.595721	-0.747292	127.3	1.43356	0.519601	87.7	0.987613	-0.0179828	284.1	205.2	0.722281	-0.469368	223.555	0.786888	-0.345769	190.3	0.669835
	5	44	Zm00001eb060050	Zm00001d034368	GRMZM2G134917	GRMZM2G134917	LOC100382437	1	HSP40	A	HSP40-A02(Chr1+)	46.65	38.8	35	0.902062	-0.148702	51.8	42.3	0.816602	-0.292294	48.5	40.9	0.843299	-0.245884	24.7	0.509278	-0.973474	35.5	0.731959	-0.450166	41.4	41	0.990338	-0.0140069	58	1.40097	0.486422	38.7	0.934783	-0.0972972	60.3	741.6	12.2985	3.62041	191.176	3.17041	1.66467	36.3	0.60199
	6	45	Zm00001eb091890	Zm00001d004840	GRMZM2G029079	GRMZM2G497058	-	2	HSP40	A	HSP40-A03(Chr2-)	35.96	0	0.1	N.A.	N.A.	0	0	N.A.	N.A.	0	0	N.A.	N.A.	0	N.A.	N.A.	0	N.A.	N.A.	0	0	N.A.	N.A.	0	N.A.	N.A.	0	N.A.	N.A.	0	0.8	N.A.	N.A.	0	N.A.	N.A.	0	N.A.
	7	46	Zm00001eb103670	Zm00001d006230	GRMZM2G433854	GRMZM2G433854	LOC103647623	2	HSP40	A	HSP40-A04(Chr2+)	26.84	0	0	N.A.	N.A.	0	0	N.A.	N.A.	0.2	0.2	1	0	0.2	1	0	0.2	1	0	0.2	0.2	1	0	0.3	1.5	0.584963	0.2	1	0	0	5.9	N.A.	N.A.	0.0862949	N.A.	N.A.	0.1	N.A.
	8	47	Zm00001eb107580	Zm00001d006666	GRMZM2G337845	GRMZM2G337845	-	2	HSP40	A	HSP40-A05(Chr2+)	44.28	0	0	N.A.	N.A.	0	0	N.A.	N.A.	0.1	0.1	1	0	0.1	1	0	0.1	1	0	0.1	0.1	1	0	0.1	1	0	0.1	1	0	0	0.2	N.A.	N.A.	0	N.A.	N.A.	0	N.A.
	13	48	Zm00001eb172900	Zm00001d049583	GRMZM2G091811	AC216262.2_FG001	LOC100382361	4	HSP40	A	HSP40-A06(Chr4-)	48.02	5	3.6	0.72	-0.473931	5.5	4.5	0.818182	-0.289507	6	4.2	0.7	-0.514573	5.1	0.85	-0.234465	4.7	0.783333	-0.352302	5.1	5.4	1.05882	0.0824622	5.4	1.05882	0.0824622	5.1	1	0	10.1	5.9	0.584158	-0.775568	9.38608	0.929315	-0.105761	10.1	1
	14	49	Zm00001eb192080	Zm00001d052001	GRMZM2G054076	GRMZM2G054076	LOC100280316	4	HSP40	A	HSP40-A07(Chr4+)	52.76	4.4	2.3	0.522727	-0.93587	3.7	3	0.810811	-0.302563	5.7	3.6	0.631579	-0.662965	4.1	0.719298	-0.475338	4.4	0.77193	-0.373458	4.2	3.4	0.809524	-0.304855	4.3	1.02381	0.0339473	4.4	1.04762	0.0671142	9.1	4	0.43956	-1.18587	5.81475	0.638984	-0.646149	7.4	0.813187
	17	50	Zm00001eb213310	Zm00001d013111	GRMZM2G028218	GRMZM2G028218	LOC100283585	5	HSP40	A	HSP40-A08(Chr5-)	46.57	0.4	0.4	1	0	0.2	0.3	1.5	0.584963	0.9	0.7	0.777778	-0.36257	0.4	0.444444	-1.16993	0.7	0.777778	-0.36257	0.8	0.8	1	0	1.2	1.5	0.584963	0.7	0.875	-0.192645	1	193.6	193.6	7.59694	1.94625	1.94625	0.960697	2.1	2.1
	18	51	Zm00001eb218560	Zm00001d013669	GRMZM2G134980	GRMZM2G134980	LOC100280317	5	HSP40	A	HSP40-A09(Chr5-)	46.62	396.6	342.2	0.862834	-0.212845	331.7	346.7	1.04522	0.0638088	112.2	140.2	1.24955	0.321414	114.1	1.01693	0.0242261	155.6	1.38681	0.471769	121.9	86	0.705496	-0.50329	153.2	1.25677	0.329718	99.8	0.818704	-0.288586	183.2	136.7	0.746179	-0.422406	126.137	0.688521	-0.538428	126	0.687773
	22	52	Zm00001eb249430	Zm00001d017476	GRMZM2G118731	GRMZM2G553232	LOC100216704	5	HSP40	A	HSP40-A10(Chr5+)	47.09	17.3	13.4	0.774566	-0.368539	6.5	7	1.07692	0.106915	10.2	9.7	0.95098	-0.0725125	8.8	0.862745	-0.212994	9.4	0.921569	-0.117836	8.8	6.2	0.704545	-0.505235	9.5	1.07955	0.110424	7.7	0.875	-0.192645	14.7	14.1	0.959184	-0.060121	19.2014	1.30622	0.385395	17.2	1.17007
	24	53	Zm00001eb258200	Zm00001d018413	GRMZM2G092632	GRMZM2G536644	LOC100191825	5	HSP40	A	HSP40-A11(Chr5-)	52.17	15.8	19	1.20253	0.266075	50.1	41.1	0.820359	-0.285672	42.4	26.1	0.615566	-0.700014	34.9	0.823113	-0.280837	30.4	0.716981	-0.479993	32.5	35.7	1.09846	0.135484	35.1	1.08	0.111031	36	1.10769	0.147557	72	41.3	0.573611	-0.801855	61.3846	0.852564	-0.23012	85.5	1.1875
	25	54	Zm00001eb269190	Zm00001d035975	GRMZM2G473367	GRMZM2G473367	LOC100282679	6	HSP40	A	HSP40-A12(Chr6-)	46.33	17.7	39.8	2.24859	1.16902	20	19.4	0.97	-0.0439433	7.1	10.6	1.49296	0.578173	6	0.84507	-0.242857	9.1	1.28169	0.358048	5.7	5.2	0.912281	-0.13245	7.9	1.38596	0.470891	6.3	1.10526	0.14439	13.2	28.2	2.13636	1.09516	36.1423	2.73805	1.45315	13.1	0.992424
	29	55	Zm00001eb294320	-	GRMZM5G851710	GRMZM5G851710	-	6	HSP40	A	HSP40-A13(Chr6-)	41.11	N.A.	N.A.	N.A.	N.A.	N.A.	N.A.	N.A.	N.A.	N.A.	N.A.	N.A.	N.A.	N.A.	N.A.	N.A.	N.A.	N.A.	N.A.	N.A.	N.A.	N.A.	N.A.	N.A.	N.A.	N.A.	N.A.	N.A.	N.A.	N.A.	N.A.	N.A.	N.A.	N.A.	N.A.	N.A.	N.A.	N.A.
	43	56	Zm00001eb379790	Zm00001d045645	GRMZM2G434839	GRMZM2G434839	LOC103639869	9	HSP40	A	HSP40-A14(Chr9+)	46.38	0	0	N.A.	N.A.	0	0	N.A.	N.A.	0.1	0.1	1	0	0.1	1	0	0.1	1	0	0.1	0.1	1	0	0.2	2	1	0.1	1	0	0	0.2	N.A.	N.A.	0.0581974	N.A.	N.A.	0	N.A.
	44	57	Zm00001eb392350	Zm00001d047195	GRMZM2G013934	GRMZM2G013934	-	9	HSP40	A	HSP40-A15(Chr9-)	34.87	2	2	1	0	2.4	2.2	0.916667	-0.125531	3.5	3.1	0.885714	-0.175087	3	0.857143	-0.222392	2.8	0.8	-0.321928	3.3	3.4	1.0303	0.0430687	3.4	1.0303	0.0430687	3.6	1.09091	0.125531	0.9	6.5	7.22222	2.85244	1.08427	1.20474	0.268727	0.9	1
	45	58	Zm00001eb404330	Zm00001d048538	GRMZM2G354746	GRMZM2G354746	LOC103640467	9	HSP40	A	HSP40-A16(Chr9-)	35.23	0.1	0.1	1	0	0	0.1	N.A.	N.A.	0.2	0.2	1	0	0.2	1	0	0.2	1	0	0.2	0.2	1	0	0.4	2	1	0.2	1	0	0	2.7	N.A.	N.A.	0.0661219	N.A.	N.A.	0	N.A.
	46	59	Zm00001eb407790	Zm00001d023537	GRMZM2G118316	GRMZM2G418621	LOC100304399	10	HSP40	A	HSP40-A17(Chr10+)	45.46	9.4	13	1.38298	0.467779	9.9	7.1	0.717172	-0.47961	9.3	8.4	0.903226	-0.146841	9.6	1.03226	0.0458037	9.7	1.04301	0.060754	9.2	7.1	0.771739	-0.373815	9.6	1.04348	0.0614005	9.1	0.98913	-0.0157673	16.6	13.9	0.837349	-0.256098	13.9849	0.842464	-0.247313	11.9	0.716867
	52	60	Zm00001eb416450	Zm00001d024635	GRMZM5G856084	GRMZM5G856084	LOC103641303	10	HSP40	A	HSP40-A18(Chr10-)	48.14	12.8	13	1.01562	0.0223678	23.5	20.3	0.86383	-0.211181	22.6	18.3	0.809735	-0.304479	19.3	0.853982	-0.227722	19	0.840708	-0.250323	21.3	20.6	0.967136	-0.0482091	21	0.985915	-0.0204641	21.3	1	0	42.1	309.4	7.34917	2.87758	56.2861	1.33696	0.418958	40.1	0.952494
	53	61	Zm00001eb429820	Zm00001d026185	-	-	LOC109942943	10	HSP40	A	HSP40-A19(Chr10+)	48.79	0.1	0.1	1	0	0	0	N.A.	N.A.	0.1	0.1	1	0	0.2	2	1	0.2	2	1	0.2	0.1	0.5	-1	0.2	1	0	0.2	1	0	0.1	0.2	2	1	0.0515973	0.515973	-0.954633	0	0
	1	62	Zm00001eb009060	Zm00001d028256	GRMZM2G040561	GRMZM2G040561	LOC100382193	1	HSP40	B	HSP40-B01(Chr1+)	59.83	1.2	1.3	1.08333	0.115477	1.2	1.5	1.25	0.321928	1.3	1.6	1.23077	0.29956	1.3	1	0	1.5	1.15385	0.206451	1.1	1.1	1	0	1.3	1.18182	0.241008	1.4	1.27273	0.347923	1.4	1.6	1.14286	0.192645	1.63445	1.16746	0.223378	1.5	1.07143
	3	63	Zm00001eb042680	Zm00001d032347	GRMZM2G047153	GRMZM2G047153	LOC100193031	1	HSP40	B	HSP40-B02(Chr1+)	37.31	0	0	N.A.	N.A.	0	0	N.A.	N.A.	0	0	N.A.	N.A.	0	N.A.	N.A.	0	N.A.	N.A.	0	0	N.A.	N.A.	0	N.A.	N.A.	0	N.A.	N.A.	0	0	N.A.	N.A.	0	N.A.	N.A.	0	N.A.
	9	64	Zm00001eb118880	Zm00001d039259	GRMZM5G835677	GRMZM5G835677	LOC100194306	3	HSP40	B	HSP40-B03(Chr3-)	37.02	4.2	3.9	0.928571	-0.106915	16.9	15.6	0.923077	-0.115477	3.4	2.4	0.705882	-0.5025	1.7	0.5	-1	2.1	0.617647	-0.695145	2.5	2.2	0.88	-0.184425	2.8	1.12	0.163499	2.2	0.88	-0.184425	2	4.7	2.35	1.23266	3.84194	1.92097	0.941835	1.2	0.6
	16	65	Zm00001eb208880	Zm00001d053972	GRMZM2G069603	GRMZM2G069603	LOC100282146	4	HSP40	B	HSP40-B04(Chr4-)	37.99	4.6	8	1.73913	0.798366	4.3	3.8	0.883721	-0.178337	2.3	2.4	1.04348	0.0614005	2.5	1.08696	0.120294	2.3	1	0	2.9	2.1	0.724138	-0.465664	2.5	0.862069	-0.214125	2.2	0.758621	-0.398549	4.3	2.3	0.534884	-0.902703	2.38566	0.554805	-0.849948	3.2	0.744186
	20	66	Zm00001eb240640	Zm00001d016440	GRMZM2G137495	GRMZM2G137495	LOC100191212	5	HSP40	B	HSP40-B05(Chr5-)	38.2	7.2	3.1	0.430556	-1.21573	3.1	3.1	1	0	4.5	3.7	0.822222	-0.2824	3.9	0.866667	-0.206451	3.8	0.844444	-0.243926	3.9	3.2	0.820513	-0.285402	5	1.28205	0.358454	3.7	0.948718	-0.0759489	3.8	1.8	0.473684	-1.078	2.58292	0.679716	-0.556996	2.9	0.763158
	27	67	Zm00001eb282660	Zm00001d037586	GRMZM2G129218	GRMZM2G129218	LOC103630059	6	HSP40	B	HSP40-B06(Chr6-)	39.31	10.2	4.2	0.411765	-1.28011	17.9	15.5	0.865922	-0.207691	6.2	5.8	0.935484	-0.0962153	6.2	1	0	6.3	1.01613	0.0230836	5.3	5.4	1.01887	0.026967	5.7	1.07547	0.10497	5.5	1.03774	0.0534393	15.1	16.4	1.08609	0.119147	11.3237	0.749914	-0.415203	12.6	0.834437
	28	68	Zm00001eb288550	Zm00001d038250	GRMZM2G175860	GRMZM2G175860	LOC100273460	6	HSP40	B	HSP40-B07(Chr6-)	36.38	0.9	3.6	4	2	18.7	10.9	0.582888	-0.77871	9.2	7.6	0.826087	-0.275634	8.9	0.967391	-0.0478285	7.9	0.858696	-0.219781	8.3	5.6	0.674699	-0.567685	8.7	1.04819	0.0679041	8.4	1.01205	0.017278	12.2	0.9	0.0737705	-3.76081	1.14492	0.0938459	-3.41356	5.3	0.434426
	31	69	Zm00001eb295770	Zm00001d039000	GRMZM2G039886	GRMZM2G039886	LOC100282636	6	HSP40	B	HSP40-B08(Chr6-)	38.66	15	7.5	0.5	-1	9.1	9.3	1.02198	0.0313642	9.3	5.7	0.612903	-0.706269	3.8	0.408602	-1.29123	5.4	0.580645	-0.784271	5.6	6.3	1.125	0.169925	10.1	1.80357	0.850857	7.2	1.28571	0.36257	6.8	332.1	48.8382	5.60994	88.6905	13.0427	3.70517	3.1	0.455882
	33	70	Zm00001eb339480	Zm00001d009027	GRMZM2G372870	GRMZM2G372870	LOC100282723	8	HSP40	B	HSP40-B09(Chr8+)	36.82	6.7	11.1	1.65672	0.728327	8	6.1	0.7625	-0.391191	4.2	4	0.952381	-0.0703893	2.6	0.619048	-0.691878	3.9	0.928571	-0.106915	3.8	3.6	0.947368	-0.0780025	5.3	1.39474	0.479993	3.7	0.973684	-0.0384741	3.6	5.5	1.52778	0.611435	7.94682	2.20745	1.14238	1.1	0.305556
	34	71	Zm00001eb340880	Zm00001d009210	GRMZM2G108259	GRMZM2G108259	LOC100381538	8	HSP40	B	HSP40-B10(Chr8+)	42.72	N.A.	N.A.	N.A.	N.A.	N.A.	N.A.	N.A.	N.A.	0	0	N.A.	N.A.	0	N.A.	N.A.	0	N.A.	N.A.	0	0	N.A.	N.A.	0	N.A.	N.A.	0	N.A.	N.A.	0	0	N.A.	N.A.	0	N.A.	N.A.	0.1	N.A.
	37	72	Zm00001eb343630	Zm00001d009556	GRMZM2G119316	GRMZM2G419643	LOC100382308	8	HSP40	B	HSP40-B11(Chr8-)	38.02	16.5	12	0.727273	-0.459432	13.8	10.4	0.753623	-0.408085	11.1	6.7	0.603604	-0.728327	5	0.45045	-1.15056	6.7	0.603604	-0.728327	7.8	8.6	1.10256	0.140863	11.2	1.4359	0.521953	8.2	1.05128	0.0721498	9.9	85.3	8.61616	3.10705	58.2164	5.88044	2.55593	4.1	0.414141
	38	73	Zm00001eb345630	Zm00001d009783	GRMZM2G086964	GRMZM2G086964	LOC103635449	8	HSP40	B	HSP40-B12(Chr8-)	39.22	16.4	4.7	0.286585	-1.80296	14.3	11	0.769231	-0.378512	5	4	0.8	-0.321928	4.8	0.96	-0.0588937	3.7	0.74	-0.434403	4.4	3.8	0.863636	-0.211504	5.3	1.20455	0.268489	4.6	1.04545	0.0641303	8.4	53.2	6.33333	2.66297	10.0471	1.19608	0.258318	7.4	0.880952
	40	74	Zm00001eb354940	Zm00001d010958	GRMZM2G119483	GRMZM2G119483	LOC100283703	8	HSP40	B	HSP40-B13(Chr8-)	35.27	7.1	4.7	0.661972	-0.595158	4.3	3.5	0.813953	-0.296982	2.6	2	0.769231	-0.378512	2.5	0.961538	-0.0565835	1.9	0.730769	-0.452512	1.9	2.1	1.10526	0.14439	2.6	1.36842	0.452512	2.1	1.10526	0.14439	4	1.6	0.4	-1.32193	2.15412	0.53853	-0.892901	2	0.5
	42	75	Zm00001eb366410	Zm00001d012242	GRMZM2G128248	GRMZM2G128248	LOC100282402	8	HSP40	B	HSP40-B14(Chr8-)	39.5	16.7	2.2	0.131737	-2.92427	5.6	8.1	1.44643	0.532495	2.7	2.4	0.888889	-0.169925	2	0.740741	-0.432959	2.3	0.851852	-0.231326	2.3	1.6	0.695652	-0.523562	3.4	1.47826	0.563901	2.6	1.13043	0.176878	5.4	0.8	0.148148	-2.75489	2.11157	0.391031	-1.35464	4.7	0.87037
	51	76	Zm00001eb415590	Zm00001d024527	GRMZM2G171187	GRMZM2G171187	LOC103641254	10	HSP40	B	HSP40-B15(Chr10+)	38.42	1.4	1.2	0.857143	-0.222392	1.4	2.3	1.64286	0.716207	0.2	0.3	1.5	0.584963	0.4	2	1	0.3	1.5	0.584963	0.4	0.4	1	0	0.3	0.75	-0.415037	0.3	0.75	-0.415037	0.9	0.5	0.555556	-0.847997	0.298273	0.331414	-1.59329	4.3	4.77778
	2	77	Zm00001eb035420	Zm00001d031490	GRMZM2G141784	GRMZM2G141784	LOC100282737	1	HSP40	C	HSP40-C01(Chr1-)	43.64	23.1	20.7	0.896104	-0.158262	25.7	22.3	0.867704	-0.204725	9.4	9.5	1.01064	0.0152668	8.9	0.946809	-0.0788554	8.4	0.893617	-0.162271	9.4	6	0.638298	-0.647698	8.5	0.904255	-0.145198	7.8	0.829787	-0.269187	13.2	7.6	0.575758	-0.796467	9.25622	0.701229	-0.512043	13.8	1.04545
	21	78	Zm00001eb243690	Zm00001d016810	GRMZM2G119566	GRMZM2G119566	LOC100381679	5	HSP40	C	HSP40-C02(Chr5+)	43.32	3	1.8	0.6	-0.736966	1.6	1.2	0.75	-0.415037	2.3	1.6	0.695652	-0.523562	1.7	0.73913	-0.436099	1.6	0.695652	-0.523562	1.9	1.4	0.736842	-0.440573	1.8	0.947368	-0.0780025	1.7	0.894737	-0.160465	3.1	0.5	0.16129	-2.63227	0.769205	0.248131	-2.01083	2.3	0.741935
	30	79	Zm00001eb294570	Zm00001d038879	GRMZM2G175089	GRMZM2G175089	LOC100273210	6	HSP40	C	HSP40-C03(Chr6-)	37.81	13.4	9.1	0.679104	-0.558295	11.7	11.4	0.974359	-0.0374747	10.4	10.4	1	0	8.3	0.798077	-0.3254	10.4	1	0	9	6.9	0.766667	-0.383329	9.7	1.07778	0.10806	7.8	0.866667	-0.206451	13.8	39.4	2.85507	1.51353	20.0164	1.45046	0.536514	16.8	1.21739
	32	80	Zm00001eb317080	Zm00001d020973	GRMZM2G168397	GRMZM2G168397	LOC100284051	7	HSP40	C	HSP40-C04(Chr7-)	44.45	9.7	3.5	0.360825	-1.47063	2.7	3.1	1.14815	0.199309	3.9	3	0.769231	-0.378512	3	0.769231	-0.378512	3.2	0.820513	-0.285402	4	3	0.75	-0.415037	4	1	0	3.5	0.875	-0.192645	4.9	2.8	0.571429	-0.807355	3.27857	0.669096	-0.579715	2.4	0.489796
	36	81	Zm00001eb342590	Zm00001d009436	GRMZM2G119722	GRMZM2G119722	LOC100192576	8	HSP40	C	HSP40-C05(Chr8-)	37.96	8.5	4.7	0.552941	-0.854802	3.5	4.6	1.31429	0.394279	5.5	4.5	0.818182	-0.289507	3.9	0.709091	-0.495957	4.3	0.781818	-0.355095	5	3.4	0.68	-0.556393	5.3	1.06	0.0840643	4.2	0.84	-0.251539	6.9	24.6	3.56522	1.83399	4.13356	0.599067	-0.739212	5.4	0.782609
	41	82	Zm00001eb361030	Zm00001d011668	GRMZM2G469901	GRMZM2G469901	LOC103636214	8	HSP40	C	HSP40-C06(Chr8+)	37.89	8.7	6.1	0.701149	-0.512206	5.1	6.5	1.27451	0.349942	3.2	2.5	0.78125	-0.356144	2.3	0.71875	-0.476438	2.3	0.71875	-0.476438	3	2.2	0.733333	-0.447459	2.5	0.833333	-0.263034	2.7	0.9	-0.152003	2.8	2.2	0.785714	-0.347923	2.57368	0.919171	-0.121594	2.2	0.785714
	47	83	Zm00001eb409280	Zm00001d023721	GRMZM2G130127	GRMZM2G130127	LOC100383616	10	HSP40	D	HSP40-D01(Chr10-)	67.96	5.3	10.5	1.98113	0.986325	4.5	4.1	0.911111	-0.134301	0.7	0.8	1.14286	0.192645	0.7	1	0	0.9	1.28571	0.36257	0.5	0.6	1.2	0.263034	0.7	1.4	0.485427	0.9	1.8	0.847997	4.3	2.4	0.55814	-0.841302	4.07378	0.947391	-0.0779686	3.7	0.860465
	48	84	Zm00001eb409300	Zm00001d023722	GRMZM2G170027	GRMZM2G585033	LOC103640894	10	HSP40	D	HSP40-D02(Chr10-)	52.77	0.1	0.2	2	1	0.1	0.2	2	1	0.1	0.1	1	0	0.1	1	0	0	0	N.A.	0.1	0.1	1	0	0.1	1	0	0.1	1	0	0.1	0	0	N.A.	0.0554235	0.554235	-0.85143	0.1	1
	49	85	Zm00001eb409350	Zm00001d023723	GRMZM2G047889	GRMZM2G047889	LOC103640901	10	HSP40	D	HSP40-D03(Chr10-)	52.59	0.3	0.4	1.33333	0.415037	0.3	0.4	1.33333	0.415037	0.1	0.1	1	0	0.1	1	0	0.1	1	0	0.1	0.1	1	0	0.2	2	1	0.2	2	1	0.2	0.2	1	0	0.281643	1.40821	0.493868	0.3	1.5
	50	86	Zm00001eb409390	Zm00001d023728	GRMZM2G302883	GRMZM2G302882	LOC100277078	10	HSP40	D	HSP40-D04(Chr10-)	52.66	0.3	0.8	2.66667	1.41504	0.4	0.5	1.25	0.321928	0.1	0.1	1	0	0.1	1	0	0.1	1	0	0.1	0.1	1	0	0.1	1	0	0.1	1	0	0.1	0.2	2	1	0.209734	2.09734	1.06856	0.2	2
	10	87	Zm00001eb137150	Zm00001d041627	GRMZM2G005753	GRMZM2G005753	LOC100282943	3	HSP40	E	HSP40-E01(Chr3-)	45.55	13	12.5	0.961538	-0.0565835	8.7	8.8	1.01149	0.0164881	7.7	7.5	0.974026	-0.0379679	7.4	0.961039	-0.0573332	8	1.03896	0.0551416	8.4	5.8	0.690476	-0.534336	7.8	0.928571	-0.106915	7.5	0.892857	-0.163499	9	4.9	0.544444	-0.877143	8.75955	0.973283	-0.0390682	8.5	0.944444
	11	88	Zm00001eb146070	Zm00001d042653	GRMZM2G049373	GRMZM2G049373	LOC100192790	3	HSP40	E	HSP40-E02(Chr3-)	41.1	19.4	3.8	0.195876	-2.35199	10.1	16.8	1.66337	0.734106	8.4	6.8	0.809524	-0.304855	7.8	0.928571	-0.106915	7.1	0.845238	-0.24257	7.5	6.1	0.813333	-0.298081	8.1	1.08	0.111031	8.5	1.13333	0.180572	15.1	5.1	0.337748	-1.56598	7.62036	0.50466	-0.986617	25.3	1.6755
	12	89	Zm00001eb162560	Zm00001d044528	GRMZM2G064031	GRMZM2G064031	LOC103651627	3	HSP40	E	HSP40-E03(Chr3+)	42.41	20.3	35.7	1.75862	0.814444	20.5	24	1.17073	0.22741	10	10.7	1.07	0.0976108	10.5	1.05	0.0703893	10.3	1.03	0.0426443	10.6	8.1	0.764151	-0.38807	11	1.03774	0.0534393	9.4	0.886792	-0.173332	14.7	8.9	0.605442	-0.723939	15.7879	1.07401	0.103003	16.8	1.14286
	15	90	Zm00001eb205970	Zm00001d053667	GRMZM2G075485	GRMZM2G075485	LOC100273764	4	HSP40	E	HSP40-E04(Chr4-)	32.83	8.3	8.6	1.03614	0.0512253	1.6	1.4	0.875	-0.192645	2.2	1.5	0.681818	-0.552541	1.9	0.863636	-0.211504	1.7	0.772727	-0.371969	2.1	1.4	0.666667	-0.584963	1.9	0.904762	-0.14439	1.6	0.761905	-0.392317	3	0.9	0.3	-1.73697	1.25666	0.418887	-1.25537	2.3	0.766667
	19	91	Zm00001eb236340	Zm00001d015839	GRMZM2G129987	GRMZM2G129987	LOC100284400	5	HSP40	E	HSP40-E05(Chr5-)	32.35	13.2	5.5	0.416667	-1.26303	4.3	3.4	0.790698	-0.338802	3	2	0.666667	-0.584963	2.3	0.766667	-0.383329	2	0.666667	-0.584963	2.6	1.9	0.730769	-0.452512	1.9	0.730769	-0.452512	2	0.769231	-0.378512	5.5	1.2	0.218182	-2.1964	1.73262	0.315022	-1.66648	2.4	0.436364
	23	92	Zm00001eb254160	Zm00001d017995	GRMZM2G140070	GRMZM2G140070	LOC100382440	5	HSP40	E	HSP40-E06(Chr5+)	49.2	6.2	7.2	1.16129	0.215729	4.5	4.1	0.911111	-0.134301	6.8	5.4	0.794118	-0.332575	5.4	0.794118	-0.332575	5.3	0.779412	-0.359542	6.1	4.5	0.737705	-0.438884	5.7	0.934426	-0.0978473	4.9	0.803279	-0.316027	9.3	5.2	0.55914	-0.838719	6.08759	0.65458	-0.61136	7	0.752688
	26	93	Zm00001eb279930	Zm00001d037257	GRMZM2G009826	GRMZM2G009826	LOC100283349	6	HSP40	E	HSP40-E07(Chr6-)	49.32	33.7	18.1	0.537092	-0.896759	27.5	26	0.945455	-0.08092	9.1	8.7	0.956044	-0.0648511	6.1	0.67033	-0.577057	9.5	1.04396	0.062061	12	5.8	0.483333	-1.04891	12.3	1.025	0.0356239	7.4	0.616667	-0.697437	38.7	20.8	0.537468	-0.89575	11.4971	0.297083	-1.75106	22	0.568475
	35	94	Zm00001eb342290	Zm00001d009401	GRMZM2G048611	GRMZM2G048611	LOC100272688	8	HSP40	E	HSP40-E08(Chr8-)	41.95	9.9	15.7	1.58586	0.665264	6.6	9.8	1.48485	0.570316	6.4	7.4	1.15625	0.209453	6.2	0.96875	-0.0458037	6.8	1.0625	0.0874628	6.9	5.5	0.797101	-0.327165	7.2	1.04348	0.0614005	6.7	0.971014	-0.0424353	6.3	4.9	0.777778	-0.36257	7.95018	1.26193	0.335636	8.8	1.39683
	39	95	Zm00001eb346620	Zm00001d009912	GRMZM2G351775	GRMZM2G351775	LOC103635523	8	HSP40	E	HSP40-E09(Chr8+)	43.3	8.3	16.2	1.95181	0.964811	8.6	6.3	0.732558	-0.448985	4.7	4.4	0.93617	-0.0951572	4.8	1.02128	0.0303736	4.8	1.02128	0.0303736	5.1	3	0.588235	-0.765535	4.5	0.882353	-0.180572	4.2	0.823529	-0.280108	6.3	3.8	0.603175	-0.729352	4.79142	0.760543	-0.394899	2.2	0.349206
	3	96	Zm00001eb010540	Zm00001d028409	GRMZM2G042253	GRMZM2G042253	LOC103633537	1	CPN60	A	CPN60-A01(Chr1-)	63.53	0.3	0.4	1.33333	0.415037	0.9	0.8	0.888889	-0.169925	3.4	2.5	0.735294	-0.443607	6.4	1.88235	0.912537	3.2	0.941176	-0.0874628	4.2	3.4	0.809524	-0.304855	2.7	0.642857	-0.63743	3	0.714286	-0.485427	3.7	2.6	0.702703	-0.509014	0.540255	0.146015	-2.77581	13.4	3.62162
	4	97	Zm00001eb046580	Zm00001d032789	GRMZM2G416120	GRMZM2G416120	LOC542707	1	CPN60	A	CPN60-A02(Chr1-)	60.94	28.9	12.1	0.418685	-1.25606	8.7	7.6	0.873563	-0.195016	12.3	8.5	0.691057	-0.533124	9.8	0.796748	-0.327805	9.8	0.796748	-0.327805	7.9	7	0.886076	-0.174498	10.9	1.37975	0.464404	8.4	1.06329	0.0885367	9.7	37.2	3.83505	1.93925	20.0782	2.06992	1.04957	8.8	0.907216
	5	98	Zm00001eb065160	Zm00001d034919	GRMZM2G434173	GRMZM5G808367	LOC100281701	1	CPN60	A	CPN60-A03(Chr1-)	61.41	65.4	26.4	0.40367	-1.30875	36.7	42	1.14441	0.194609	36.4	29.8	0.818681	-0.288626	29.7	0.815934	-0.293476	32.5	0.892857	-0.163499	21.8	21.2	0.972477	-0.0402639	32.6	1.49541	0.580544	27.6	1.26606	0.34034	34.5	464.3	13.458	3.75039	100.645	2.91725	1.54461	34.8	1.0087
	15	99	Zm00001eb209960	Zm00001d054089	GRMZM2G015989	GRMZM2G015989	LOC100280498	4	CPN60	A	CPN60-A04(Chr4-)	64.37	56.5	23	0.40708	-1.29662	26.8	30.5	1.13806	0.186576	24.6	19.2	0.780488	-0.357552	20.7	0.841463	-0.249028	18.5	0.752033	-0.411133	17.8	14.7	0.825843	-0.276061	21.8	1.22472	0.292451	17.5	0.983146	-0.0245223	19.6	13	0.663265	-0.592342	22.8133	1.16394	0.219021	19.2	0.979592
	16	100	Zm00001eb222300	Zm00001d014090	GRMZM2G111477	GRMZM2G458208	LOC542736	5	CPN60	A	CPN60-A05(Chr5-)	61.22	18.8	6.5	0.345745	-1.53222	7.8	6.4	0.820513	-0.285402	12.7	7.9	0.622047	-0.684904	9.5	0.748031	-0.418829	9.2	0.724409	-0.465123	8.9	7.4	0.831461	-0.26628	10	1.1236	0.168123	8.5	0.955056	-0.0663425	10.1	344.6	34.1188	5.0925	73.9359	7.32039	2.87192	9.8	0.970297
	18	101	Zm00001eb268910	Zm00001d035937	GRMZM2G095252	GRMZM2G133698	LOC103629384	6	CPN60	A	CPN60-A06(Chr6-)	61.86	56.1	34.5	0.614973	-0.701404	26.5	43.8	1.65283	0.724939	75.4	45.8	0.607427	-0.719217	64.5	0.855438	-0.225265	65.8	0.872679	-0.196477	64.3	57.7	0.897356	-0.156247	63.6	0.989114	-0.015792	60.2	0.936236	-0.0950553	90.6	62.6	0.690949	-0.533348	68.581	0.756965	-0.401702	109.4	1.20751
	19	102	Zm00001eb286730	Zm00001d000399	AC215201.3_FG005	AC215201.3_FG005	LOC103630297	6	CPN60	A	CPN60-A07(Chr6-)	60.53	17.9	2.7	0.150838	-2.72893	17.2	28.5	1.65698	0.728553	82.8	48.5	0.585749	-0.771646	73.3	0.885266	-0.175818	70.1	0.846618	-0.240216	69.2	70.1	1.01301	0.0186424	70	1.01156	0.0165829	68.8	0.99422	-0.00836347	69.8	113.9	1.63181	0.706469	61.6165	0.882758	-0.17991	85.9	1.23066
	20	103	Zm00001eb294310	Zm00001d038857	GRMZM2G074790	GRMZM5G898025	LOC100272259	6	CPN60	A	CPN60-A08(Chr6-)	61.27	16.2	3.8	0.234568	-2.09192	3.5	5	1.42857	0.514573	8	5.6	0.7	-0.514573	6.3	0.7875	-0.344648	5.8	0.725	-0.463947	3.6	3.3	0.916667	-0.125531	5.6	1.55556	0.63743	4.9	1.36111	0.444785	4.4	14.8	3.36364	1.75002	3.4844	0.791909	-0.336593	3.4	0.772727
	23	104	Zm00001eb378930	Zm00001d045544	GRMZM2G083716	GRMZM2G083716	LOC542185	9	CPN60	A	CPN60-A09(Chr9+)	61.79	16	9.6	0.6	-0.736966	14.3	19.7	1.37762	0.46218	78.3	51.2	0.653895	-0.612868	60.8	0.776501	-0.364941	67.1	0.85696	-0.2227	56.2	59	1.04982	0.0701448	65.1	1.15836	0.212087	58.7	1.04448	0.0627904	57.7	440.1	7.62738	2.93119	91.273	1.58185	0.661617	71.3	1.2357
	1	105	Zm00001eb001240	Zm00001d027371	GRMZM2G085909	GRMZM2G085909	LOC100381530	1	CPN60	B	CPN60-B01(Chr1+)	54.13	16.8	10.3	0.613095	-0.705817	7.3	6.6	0.90411	-0.14543	2.8	2.1	0.75	-0.415037	2.4	0.857143	-0.222392	1.7	0.607143	-0.719892	2.4	1.6	0.666667	-0.584963	2.3	0.958333	-0.0614005	2.4	1	0	6.7	2.6	0.38806	-1.36565	7.45118	1.11212	0.153308	4.5	0.671642
	2	106	Zm00001eb008400	Zm00001d028183	GRMZM2G069765	GRMZM2G069765	LOC100285961	1	CPN60	B	CPN60-B02(Chr1-)	60.74	26.2	17.1	0.652672	-0.61557	16.4	15.6	0.95122	-0.0721498	15.5	12.1	0.780645	-0.357261	12.5	0.806452	-0.31034	13	0.83871	-0.253757	12.3	10.1	0.821138	-0.284303	12.2	0.99187	-0.0117772	11.7	0.95122	-0.0721498	17	5.6	0.329412	-1.60204	13.4799	0.792935	-0.334725	14.8	0.870588
	6	107	Zm00001eb111720	Zm00001d007192	GRMZM2G109425	GRMZM2G109425	LOC100193477	2	CPN60	B	CPN60-B03(Chr2+)	59.1	28.5	14.3	0.501754	-0.994947	16.7	14	0.838323	-0.254421	15.8	10.7	0.677215	-0.562314	13.8	0.873418	-0.195256	11.7	0.740506	-0.433416	12.9	9.4	0.728682	-0.456638	13.7	1.06202	0.0868048	11.7	0.906977	-0.140863	18.1	15	0.828729	-0.271027	27.6689	1.52867	0.612276	17.1	0.944751
	7	108	Zm00001eb114320	Zm00001d007508	GRMZM2G083095	GRMZM2G083095	LOC100382493	2	CPN60	B	CPN60-B04(Chr2+)	58.99	29.7	16.5	0.555556	-0.847997	12.2	10.2	0.836066	-0.258312	11.7	8.8	0.752137	-0.410933	9.7	0.82906	-0.270452	9.2	0.786325	-0.346803	9.7	8	0.824742	-0.277985	9	0.927835	-0.10806	9.2	0.948454	-0.0763509	13.4	2.5	0.186567	-2.42223	8.25106	0.615751	-0.699582	11.7	0.873134
	8	109	Zm00001eb118030	Zm00001d007960	GRMZM2G070542	GRMZM2G070542	LOC100282671	2	CPN60	B	CPN60-B05(Chr2+)	59.08	45	41	0.911111	-0.134301	19.9	18.4	0.924623	-0.113063	16.4	10.7	0.652439	-0.616085	13.3	0.810976	-0.30227	11.9	0.72561	-0.462734	12.8	11.2	0.875	-0.192645	13.7	1.07031	0.0980321	12.5	0.976562	-0.0342157	19.1	5.9	0.308901	-1.69479	13.4828	0.705906	-0.502453	16.2	0.848168
	9	110	Zm00001eb127430	Zm00001d040256	EF517601.1_FG012	EF517601.1_FG012	LOC100191320	3	CPN60	B	CPN60-B06(Chr3+)	57.4	0.1	0.2	2	1	0.1	0.1	1	0	0.1	0	0	N.A.	0.1	1	0	0.1	1	0	0.1	0	0	N.A.	0	0	N.A.	0.1	1	0	0	0	N.A.	N.A.	0	N.A.	N.A.	0.1	N.A.
	10	111	Zm00001eb189870	Zm00001d051742	GRMZM2G122767	GRMZM2G122767	LOC100191456	4	CPN60	B	CPN60-B07(Chr4-)	57.65	22.4	18.3	0.816964	-0.291655	7.8	7.1	0.910256	-0.135655	4.1	3.1	0.756098	-0.403356	3.6	0.878049	-0.187627	2.9	0.707317	-0.499571	3.5	2.5	0.714286	-0.485427	3.9	1.11429	0.156119	3.6	1.02857	0.040642	7.8	3.2	0.410256	-1.2854	5.73062	0.734695	-0.444783	1.8	0.230769
	11	112	Zm00001eb192630	Zm00001d052056	GRMZM2G039263	GRMZM5G801722	LOC100283716	4	CPN60	B	CPN60-B08(Chr4-)	59.2	89.2	48.9	0.548206	-0.867209	45.5	47.6	1.04615	0.065095	35.5	31.2	0.878873	-0.186273	31.8	0.895775	-0.158792	31.4	0.884507	-0.177054	30.2	22.5	0.745033	-0.424624	32.8	1.08609	0.119147	26.6	0.880795	-0.183122	33.7	14.4	0.4273	-1.22668	44.9576	1.33405	0.415816	33.6	0.997033
	12	113	Zm00001eb200400	Zm00001d052948	GRMZM2G381744	GRMZM2G381744	LOC103654524	4	CPN60	B	CPN60-B09(Chr4-)	58.91	19.6	18.5	0.943878	-0.0833284	9.2	8.6	0.934783	-0.0972972	9	7.1	0.788889	-0.342106	7.8	0.866667	-0.206451	7.8	0.866667	-0.206451	6.9	5.1	0.73913	-0.436099	7.7	1.11594	0.158262	6.8	0.985507	-0.0210616	9	98.7	10.9667	3.45505	16.5373	1.83748	0.877727	9.1	1.01111
	13	114	Zm00001eb204950	Zm00001d053553	GRMZM2G175510	GRMZM2G363779	LOC103654781	4	CPN60	B	CPN60-B10(Chr4-)	60.7	22.2	9.5	0.427928	-1.22456	8.3	8.2	0.987952	-0.0174874	9.1	7.3	0.802198	-0.31797	8.6	0.945055	-0.0815299	7.2	0.791209	-0.33787	7.9	5.8	0.734177	-0.4458	7.7	0.974684	-0.0369942	7	0.886076	-0.174498	8.3	4.2	0.506024	-0.982722	6.42214	0.773752	-0.370057	7.8	0.939759
	14	115	Zm00001eb207780	Zm00001d053857	GRMZM2G009871	GRMZM2G009871	LOC100272855	4	CPN60	B	CPN60-B11(Chr4-)	60.31	53.6	45.2	0.843284	-0.24591	25.7	23.6	0.918288	-0.122981	24.8	20.8	0.83871	-0.253757	21.5	0.866935	-0.206003	23.7	0.955645	-0.0654531	21.4	13	0.607477	-0.719099	27.1	1.26636	0.340682	20.7	0.96729	-0.04798	22.5	6	0.266667	-1.90689	16.816	0.747378	-0.42009	17.3	0.768889
	17	116	Zm00001eb257580	Zm00001d018349	GRMZM2G110626	GRMZM2G110626	LOC100272316	5	CPN60	B	CPN60-B12(Chr5+)	59.27	18.4	11.3	0.61413	-0.703383	11	9.4	0.854545	-0.226771	8.9	7.3	0.820225	-0.285909	7.8	0.876404	-0.190331	7.7	0.865169	-0.208947	7.6	4.8	0.631579	-0.662965	7.8	1.02632	0.0374747	6.3	0.828947	-0.270648	8.9	8.1	0.910112	-0.135883	10.9247	1.22749	0.295716	8.4	0.94382
	21	117	Zm00001eb298950	Zm00001d018694	GRMZM2G043383	GRMZM2G043722	LOC100272988	7	CPN60	B	CPN60-B13(Chr7-)	59.01	47.7	17.7	0.371069	-1.43024	21.4	21.6	1.00935	0.0134205	19	12.7	0.668421	-0.581171	14.4	0.757895	-0.399931	14.3	0.752632	-0.409984	13.3	12.3	0.924812	-0.112768	16.1	1.21053	0.275634	13.3	1	0	17.3	4.6	0.265896	-1.91107	12.5804	0.727191	-0.459594	13.8	0.797688
	22	118	Zm00001eb333890	Zm00001d008369	GRMZM2G058276	GRMZM2G058276	LOC103634709	8	CPN60	B	CPN60-B14(Chr8-)	57.38	19.8	14	0.707071	-0.500074	9.7	9	0.927835	-0.10806	9	6.1	0.677778	-0.561116	7.3	0.811111	-0.302029	7.2	0.8	-0.321928	7.3	5.9	0.808219	-0.307182	7.1	0.972603	-0.0400774	6.8	0.931507	-0.102362	10.3	3.5	0.339806	-1.55722	6.89789	0.669698	-0.578417	9.7	0.941748
	1	119	Zm00001eb017830	Zm00001d029263	GRMZM2G073401	GRMZM2G073401	LOC100282681	1	CPN10	A	CPN10-A01(Chr1-)	10.58	9.8	1.1	0.112245	-3.15528	1.7	2.5	1.47059	0.556393	7.5	2.8	0.373333	-1.42146	4.8	0.64	-0.643856	3.5	0.466667	-1.09954	4.4	4.6	1.04545	0.0641303	4	0.909091	-0.137504	5	1.13636	0.184425	5.4	0.3	0.0555556	-4.16993	1.11869	0.207165	-2.27115	1.9	0.351852
	2	120	Zm00001eb024030	Zm00001d029997	GRMZM2G050961	GRMZM5G825144	LOC100273606	1	CPN10	A	CPN10-A02(Chr1+)	14.43	6.5	5.8	0.892308	-0.164387	12.2	15.6	1.27869	0.354665	43	27.4	0.637209	-0.650161	34.6	0.804651	-0.313565	31.5	0.732558	-0.448985	28.4	32.9	1.15845	0.212197	34	1.19718	0.259644	30.6	1.07746	0.107641	51.7	53.2	1.02901	0.041262	61.9099	1.19748	0.260006	62	1.19923
	3	121	Zm00001eb071630	Zm00001d002408	GRMZM2G090872	GRMZM2G090872	LOC103645976	2	CPN10	A	CPN10-A03(Chr2-)	12.49	5.4	5	0.925926	-0.111031	10.6	13.3	1.25472	0.327362	42.4	26.9	0.634434	-0.656458	34.4	0.811321	-0.301656	31.2	0.735849	-0.442518	27.9	32.7	1.17204	0.229026	33.1	1.18638	0.246566	29.7	1.06452	0.0901978	24.2	24	0.991736	-0.0119726	27.0256	1.11676	0.15932	28.8	1.19008
	5	122	Zm00001eb110270	Zm00001d007031	GRMZM2G035063	GRMZM2G035063	LOC103647892	2	CPN10	A	CPN10-A04(Chr2+)	10.61	14.9	10.8	0.724832	-0.464281	9.3	9.8	1.05376	0.075551	7.3	6.2	0.849315	-0.235628	5.7	0.780822	-0.356935	5.6	0.767123	-0.38247	4	4.3	1.075	0.104337	6.2	1.55	0.632268	4.8	1.2	0.263034	3.3	82.4	24.9697	4.64211	11.2041	3.39518	1.76349	2.9	0.878788
	7	123	Zm00001eb290400	Zm00001d038456	GRMZM2G410812	GRMZM2G410815	LOC100285797	6	CPN10	A	CPN10-A05(Chr6+)	10.51	8.2	5.5	0.670732	-0.576192	3.3	3.3	1	0	3.1	2.1	0.677419	-0.561879	2.5	0.806452	-0.31034	2.2	0.709677	-0.494765	2.2	1.6	0.727273	-0.459432	2.5	1.13636	0.184425	2.5	1.13636	0.184425	1.4	14.7	10.5	3.39232	3.23136	2.30811	1.20671	1.3	0.928571
	8	124	Zm00001eb329030	Zm00001d022307	GRMZM2G013652	GRMZM2G013652	LOC100193174	7	CPN10	A	CPN10-A06(Chr7+)	10.54	18.3	8.6	0.469945	-1.08944	10.8	9.6	0.888889	-0.169925	15.9	13.3	0.836478	-0.257601	11.3	0.710692	-0.492704	13.6	0.855346	-0.22542	10.7	8.6	0.803738	-0.315202	12	1.1215	0.165424	9.2	0.859813	-0.217905	6.2	67.7	10.9194	3.44882	65.7476	10.6045	3.4066	4.2	0.677419
	10	125	Zm00001eb390720	Zm00001d047067	GRMZM2G067495	GRMZM2G067495	LOC100381273	9	CPN10	A	CPN10-A07(Chr9-)	14.44	17.1	12.1	0.707602	-0.498989	15.1	19.1	1.2649	0.339024	28.5	17	0.596491	-0.745427	25.1	0.880702	-0.183275	19.2	0.673684	-0.569856	19.5	23.3	1.19487	0.256856	20.2	1.0359	0.0508812	22.9	1.17436	0.231873	35.3	20	0.566572	-0.819668	33.5901	0.951561	-0.0716321	41.9	1.18697
	4	126	Zm00001eb100100	Zm00001d005812	AC190999.2_FG004	GRMZM2G399284	LOC100216904	2	CPN10	B	CPN10-B01(Chr2-)	25.58	19.4	22.2	1.14433	0.194503	34.9	46.1	1.32092	0.40154	48	38.2	0.795833	-0.329462	40.6	0.845833	-0.241555	43.1	0.897917	-0.155347	36.5	39.1	1.07123	0.0992721	43.7	1.19726	0.259737	40.4	1.10685	0.146459	47.8	97.8	2.04603	1.03282	87.2458	1.82523	0.868075	57.3	1.19874
	6	127	Zm00001eb193040	Zm00001d052101	GRMZM2G091189	GRMZM2G091189	LOC100383971	4	CPN10	B	CPN10-B02(Chr4+)	26.41	28.6	9.1	0.318182	-1.65208	4.5	10.4	2.31111	1.20859	54.8	29.6	0.540146	-0.888579	45.9	0.837591	-0.255682	41.1	0.75	-0.415037	41.8	40.8	0.976077	-0.0349338	34.5	0.825359	-0.276907	40.8	0.976077	-0.0349338	49.3	32.6	0.661258	-0.596716	19.4605	0.394736	-1.34104	49.8	1.01014
	9	128	Zm00001eb373960	Zm00001d045025	GRMZM2G127609	GRMZM2G127609	LOC100191248	9	CPN10	B	CPN10-B03(Chr9-)	25.76	58.5	28.2	0.482051	-1.05274	48.2	52.6	1.09129	0.12603	92.1	66.2	0.718784	-0.47637	72.1	0.782845	-0.353202	76.3	0.828447	-0.271518	68.5	67.6	0.986861	-0.0190807	80.7	1.1781	0.236465	70.2	1.02482	0.035367	69.4	401.1	5.77954	2.53095	115.028	1.65746	0.728978	85.9	1.23775
	1	129	Zm00001eb012470	Zm00001d028630	GRMZM2G428391	GRMZM2G428391	LOC100281806	1	HSP70	A	HSP70-A01(Chr1+)	71.15	3	16.8	5.6	2.48543	55.2	21.5	0.389493	-1.36033	41.5	45.1	1.08675	0.120016	15.2	0.366265	-1.44904	33.2	0.8	-0.321928	37	64.3	1.73784	0.797293	61.7	1.66757	0.737745	44.6	1.20541	0.269518	21.7	1595.2	73.5115	6.1999	101.007	4.6547	2.21869	17.3	0.797235
	2	130	Zm00001eb012510	Zm00001d028639	GRMZM2G145275	GRMZM2G145275	LOC103634464	1	HSP70	A	HSP70-A02(Chr1-)	59.42	0.3	0.4	1.33333	0.415037	0	0	N.A.	N.A.	0	0	N.A.	N.A.	0	N.A.	N.A.	0	N.A.	N.A.	0	0	N.A.	N.A.	0	N.A.	N.A.	0	N.A.	N.A.	0	0	N.A.	N.A.	0	N.A.	N.A.	0	N.A.
	3	131	Zm00001eb029200	Zm00001d030725	GRMZM2G056039	GRMZM2G056039	LOC103639924	1	HSP70	A	HSP70-A03(Chr1+)	71.1	359.3	678.3	1.88784	0.916735	226.5	231.3	1.02119	0.0302542	173.7	153.3	0.882556	-0.18024	134.8	0.776051	-0.365777	159.8	0.919977	-0.12033	143.2	128.4	0.896648	-0.157386	173.4	1.21089	0.276072	137.3	0.958799	-0.0606999	109.6	585.4	5.34124	2.41717	156.705	1.42979	0.515803	90	0.821168
	4	132	Zm00001eb043470	-	-	-	LOC100191408	1	HSP70	A	HSP70-A04(Chr1+)	72.67	N.A.	N.A.	N.A.	N.A.	N.A.	N.A.	N.A.	N.A.	N.A.	N.A.	N.A.	N.A.	N.A.	N.A.	N.A.	N.A.	N.A.	N.A.	N.A.	N.A.	N.A.	N.A.	N.A.	N.A.	N.A.	N.A.	N.A.	N.A.	N.A.	N.A.	N.A.	N.A.	N.A.	N.A.	N.A.	N.A.	N.A.
	5	133	Zm00001eb053750	Zm00001d033591	GRMZM2G079668	GRMZM2G079668	LOC100280354	1	HSP70	A	HSP70-A05(Chr1+)	73.03	11.1	10.1	0.90991	-0.136204	27.9	23.8	0.853047	-0.229304	61.6	66	1.07143	0.0995357	50.8	0.824675	-0.278102	61.7	1.00162	0.00234014	52.4	58.9	1.12405	0.168701	71.2	1.35878	0.44231	61.2	1.16794	0.223965	49.4	921.4	18.6518	4.22124	226.515	4.58532	2.19702	61.4	1.24291
	6	134	Zm00001eb101990	Zm00001d006036	GRMZM2G365374	GRMZM2G365374	LOC100286241	2	HSP70	A	HSP70-A06(Chr2-)	72.76	31.7	11.9	0.375394	-1.41352	20.8	16.8	0.807692	-0.308122	23.1	20.4	0.883117	-0.179324	18.1	0.78355	-0.351903	19.1	0.82684	-0.27432	17.8	16.1	0.904494	-0.144817	20.9	1.17416	0.231626	17.3	0.97191	-0.0411052	9	27.4	3.04444	1.60618	28.0358	3.11509	1.63927	6.7	0.744444
	8	135	Zm00001eb133480	Zm00001d041119	GRMZM2G453617	GRMZM2G133044	LOC103650436	3	HSP70	A	HSP70-A07(Chr3+)	74.5	18.7	16	0.855615	-0.224966	24.5	26.3	1.07347	0.102281	38.1	26.8	0.703412	-0.507558	33.3	0.874016	-0.194269	31.4	0.824147	-0.279026	34.4	33.2	0.965116	-0.0512253	33.8	0.982558	-0.0253853	32.8	0.953488	-0.0687128	38.6	24.8	0.642487	-0.638261	36.2143	0.938194	-0.0920414	54.7	1.4171
	9	136	Zm00001eb136490	Zm00001d041550	GRMZM2G340251	GRMZM5G817178	LOC103650526	3	HSP70	A	HSP70-A08(Chr3-)	71.17	618.1	469.6	0.759748	-0.396408	315.7	314.8	0.997149	-0.00411872	329	263	0.799392	-0.323025	265	0.805471	-0.312095	268.5	0.816109	-0.293165	271.8	225.5	0.829654	-0.269418	295.4	1.08683	0.120124	263.6	0.969831	-0.0441951	192.6	408.6	2.1215	1.08508	269.575	1.39966	0.485079	143.2	0.74351
	10	137	Zm00001eb148420	Zm00001d042922	AC209784.3_FG007	AC209784.3_FG007	LOC103651028	3	HSP70	A	HSP70-A09(Chr3-)	70.85	3.6	17	4.72222	2.23947	1.4	2.4	1.71429	0.777608	9.7	17.8	1.83505	0.875821	5	0.515464	-0.956057	15.5	1.59794	0.676212	5.4	3.1	0.574074	-0.800691	13.5	2.5	1.32193	6.7	1.24074	0.311202	0.6	1287.8	2146.33	11.0677	364.635	607.725	9.24727	4.5	7.5
	11	138	Zm00001eb165400	Zm00001d048687	GRMZM2G106429	GRMZM2G106429	LOC103652717	4	HSP70	A	HSP70-A10(Chr4+)	56.82	5.8	2.9	0.5	-1	2	2.3	1.15	0.201634	2.7	1.9	0.703704	-0.50696	2.4	0.888889	-0.169925	1.7	0.62963	-0.667425	2.2	1.8	0.818182	-0.289507	2.5	1.13636	0.184425	2.4	1.09091	0.125531	2.1	5.3	2.52381	1.3356	2.91119	1.38628	0.47122	0.6	0.285714
	13	139	Zm00001eb209550	Zm00001d054043	GRMZM2G415007	GRMZM2G415007	LOC732809	4	HSP70	A	HSP70-A11(Chr4+)	73.14	43.6	12.3	0.28211	-1.82567	31.2	25.4	0.814103	-0.296718	10.8	6.7	0.62037	-0.688798	6.3	0.583333	-0.777608	6.4	0.592593	-0.754888	7.3	7.1	0.972603	-0.0400774	9.2	1.26027	0.333737	8.4	1.15068	0.202493	16	205.9	12.8688	3.6858	59.5145	3.71966	1.89517	8.6	0.5375
	14	140	Zm00001eb214940	-	GRMZM2G471196	GRMZM2G471196	LOC103625886	5	HSP70	A	HSP70-A12(Chr5-)	65.7	N.A.	N.A.	N.A.	N.A.	N.A.	N.A.	N.A.	N.A.	N.A.	N.A.	N.A.	N.A.	N.A.	N.A.	N.A.	N.A.	N.A.	N.A.	N.A.	N.A.	N.A.	N.A.	N.A.	N.A.	N.A.	N.A.	N.A.	N.A.	N.A.	N.A.	N.A.	N.A.	N.A.	N.A.	N.A.	N.A.	N.A.
	15	141	Zm00001eb217010	Zm00001d013507	GRMZM2G111475	GRMZM2G111475	LOC103625973	5	HSP70	A	HSP70-A13(Chr5-)	73.24	5.2	4.6	0.884615	-0.176878	4.8	7.5	1.5625	0.643856	8.1	10.6	1.30864	0.38807	8	0.987654	-0.0179219	9.6	1.18519	0.245112	7.2	7.9	1.09722	0.133856	10.4	1.44444	0.530515	8.5	1.18056	0.239466	2.5	509.9	203.96	7.67214	52.159	20.8636	4.38292	3.3	1.32
	16	142	Zm00001eb220140	Zm00001d013842	GRMZM2G153815	GRMZM2G153815	LOC100285374	5	HSP70	A	HSP70-A14(Chr5+)	72.7	40.8	26.7	0.654412	-0.611729	18	17.9	0.994444	-0.00803732	11.3	9.1	0.80531	-0.312384	9.2	0.814159	-0.296617	9.4	0.831858	-0.26559	8.5	7.8	0.917647	-0.123989	10.1	1.18824	0.248821	8.5	1	0	7.5	340.7	45.4267	5.50547	28.3886	3.78515	1.92035	5.6	0.746667
	18	143	Zm00001eb229930	Zm00001d014993	GRMZM2G114793	GRMZM2G114793	LOC732808	5	HSP70	A	HSP70-A15(Chr5-)	73.1	57.9	9	0.15544	-2.68557	36.5	26.9	0.736986	-0.44029	17.9	9.9	0.553073	-0.854459	10.3	0.575419	-0.797315	8.6	0.480447	-1.05755	12.6	12.1	0.960317	-0.0584167	13.5	1.07143	0.0995357	14.8	1.1746	0.232173	31.3	1021.9	32.6486	5.02895	50.5679	1.61559	0.692059	23.3	0.744409
	25	144	Zm00001eb351340	Zm00001d010529	GRMZM5G802801	GRMZM5G802801	LOC103635762	8	HSP70	A	HSP70-A16(Chr8-)	70.97	8.4	8.4	1	0	6.1	4.9	0.803279	-0.316027	3.8	4.5	1.18421	0.243926	1.5	0.394737	-1.34104	3	0.789474	-0.341037	1.9	2.9	1.52632	0.610053	5.7	3	1.58496	3.7	1.94737	0.961526	1.2	589.9	491.583	8.94129	56.0795	46.7329	5.54637	2.9	2.41667
	26	145	Zm00001eb368000	Zm00001d012420	GRMZM2G310431	GRMZM2G310431	LOC100501536	8	HSP70	A	HSP70-A17(Chr8-)	70.89	63.3	135	2.1327	1.09268	15	31.5	2.1	1.07039	56.9	91.3	1.60457	0.682186	31.2	0.54833	-0.866883	82.3	1.4464	0.532464	35.6	27.3	0.766854	-0.382976	67.7	1.90169	0.927279	41.8	1.17416	0.231626	8.8	2715.9	308.625	8.26971	1083.51	123.126	6.94399	13.5	1.53409
	27	146	Zm00001eb397600	Zm00001d047799	GRMZM2G366532	GRMZM2G366532	LOC100272911	9	HSP70	A	HSP70-A18(Chr9+)	71.51	1.4	57.3	40.9286	5.35504	0.9	1.3	1.44444	0.530515	0.5	2.9	5.8	2.53605	0.6	1.2	0.263034	1.8	3.6	1.848	0.6	0.3	0.5	-1	0.8	1.33333	0.415037	0.7	1.16667	0.222392	1	2515.1	2515.1	11.2964	920.673	920.673	9.84655	8.6	8.6
	28	147	Zm00001eb400020	Zm00001d048073	GRMZM2G024718	GRMZM2G324499	LOC100281706	9	HSP70	A	HSP70-A19(Chr9+)	62.48	1.1	5.8	5.27273	2.39855	0.6	1.4	2.33333	1.22239	0.7	4.1	5.85714	2.5502	0.7	1	0	3.6	5.14286	2.36257	0.5	0.3	0.6	-0.736966	1.2	2.4	1.26303	0.6	1.2	0.263034	0.4	216.7	541.75	9.08148	104.691	261.727	8.03192	1	2.5
	29	148	Zm00001eb409950	Zm00001d023802	GRMZM2G001500	GRMZM2G001567	LOC100286168	10	HSP70	A	HSP70-A20(Chr10+)	74.68	11.5	9.4	0.817391	-0.290901	12.1	13	1.07438	0.103505	20.8	11.2	0.538462	-0.893085	16.5	0.793269	-0.334118	13.7	0.658654	-0.602408	17.5	17.1	0.977143	-0.0333586	15.9	0.908571	-0.138328	16.8	0.96	-0.0588937	24.6	13	0.528455	-0.920147	14.2542	0.579439	-0.787271	33.4	1.35772
	7	149	Zm00001eb115870	Zm00001d007706	GRMZM2G066902	GRMZM2G066902	LOC100277908	2	HSP70	B	HSP70-B01(Chr2-)	52.63	11.6	22.2	1.91379	0.936435	6.9	4.8	0.695652	-0.523562	2.9	2.9	1	0	2.7	0.931034	-0.103093	2.9	1	0	2.9	2.5	0.862069	-0.214125	2.7	0.931034	-0.103093	2.6	0.896552	-0.157541	2.1	1.2	0.571429	-0.807355	2.0436	0.973143	-0.0392765	1	0.47619
	12	150	Zm00001eb188700	Zm00001d051607	GRMZM2G158093	GRMZM2G319649	LOC103653979	4	HSP70	B	HSP70-B02(Chr4+)	98.96	6.2	5.1	0.822581	-0.281771	6.6	4.8	0.727273	-0.459432	5.5	4.8	0.872727	-0.196397	5.1	0.927273	-0.108934	5.9	1.07273	0.101283	5.8	4	0.689655	-0.536053	6.2	1.06897	0.0962153	5.1	0.87931	-0.185556	5.6	3.4	0.607143	-0.719892	4.00681	0.715502	-0.482973	2.5	0.446429
	19	151	Zm00001eb252410	Zm00001d017809	GRMZM2G020040	GRMZM2G020040	LOC100279899	5	HSP70	B	HSP70-B03(Chr5+)	99.12	8.2	7.8	0.95122	-0.0721498	7.3	5.8	0.794521	-0.331844	8.7	7.5	0.862069	-0.214125	7.7	0.885057	-0.176157	7.1	0.816092	-0.293196	8	7	0.875	-0.192645	8.5	1.0625	0.0874628	7.6	0.95	-0.0740006	9.8	51.7	5.27551	2.39931	17.1922	1.75431	0.810901	7.4	0.755102
	17	152	Zm00001eb224550	Zm00001d014358	GRMZM2G056766	GRMZM2G056766	LOC103626279	5	HSP70	C	HSP70-C01(Chr5-)	82.91	6.7	6.2	0.925373	-0.111893	3.3	3.1	0.939394	-0.0901978	1.8	1.4	0.777778	-0.36257	1.6	0.888889	-0.169925	1.6	0.888889	-0.169925	1.6	1.2	0.75	-0.415037	1.6	1	0	1.4	0.875	-0.192645	4.8	4.1	0.854167	-0.22741	4.11722	0.857754	-0.221364	4	0.833333
	20	153	Zm00001eb273690	Zm00001d036571	GRMZM2G016886	GRMZM5G805493	LOC103629632	6	HSP70	C	HSP70-C02(Chr6-)	83.3	10.1	13.8	1.36634	0.450313	5.9	4.9	0.830508	-0.267933	2.5	2.9	1.16	0.214125	2.8	1.12	0.163499	2.4	0.96	-0.0588937	2.7	2	0.740741	-0.432959	3.1	1.14815	0.199309	2.5	0.925926	-0.111031	4.9	3.6	0.734694	-0.444785	3.36051	0.685818	-0.544102	6.2	1.26531
	21	154	Zm00001eb283640	Zm00001d037700	GRMZM2G023232	GRMZM2G023232	LOC100217188	6	HSP70	C	HSP70-C03(Chr6+)	93.05	35.7	20.4	0.571429	-0.807355	15.3	13.9	0.908497	-0.138447	27.5	15.8	0.574545	-0.799507	18.2	0.661818	-0.595493	17.7	0.643636	-0.635682	18.3	16.7	0.912568	-0.131996	22.5	1.22951	0.298081	18.5	1.01093	0.0156816	22.5	44.9	1.99556	0.99679	25.7964	1.14651	0.197245	19.6	0.871111
	22	155	Zm00001eb283800	Zm00001d037717	GRMZM2G361605	GRMZM5G822995	LOC103630125	6	HSP70	C	HSP70-C04(Chr6-)	93.75	5.8	10.4	1.7931	0.842459	5.4	5.9	1.09259	0.127756	4.5	5.8	1.28889	0.366128	2.9	0.644444	-0.633872	4.6	1.02222	0.0317089	3.6	3.4	0.944444	-0.0824622	6.1	1.69444	0.760812	4.3	1.19444	0.25634	2.5	86.8	34.72	5.1177	33.9336	13.5734	3.76271	3	1.2
	23	156	Zm00001eb346940	Zm00001d009948	GRMZM2G001358	GRMZM2G148870	LOC100281415	8	HSP70	C	HSP70-C05(Chr8-)	92.32	37.6	21.5	0.571809	-0.806396	15.5	15.2	0.980645	-0.0281969	25.1	17.6	0.701195	-0.512112	16.7	0.665339	-0.587839	17.4	0.693227	-0.5286	17.1	14.6	0.853801	-0.228028	21.4	1.25146	0.323614	18.9	1.10526	0.14439	20.3	145.4	7.16256	2.84048	26.789	1.31966	0.400161	15.6	0.768473
	24	157	Zm00001eb346960	Zm00001d009950	GRMZM2G063676	GRMZM5G886850	LOC100285213	8	HSP70	C	HSP70-C06(Chr8+)	93.58	14.1	11.8	0.836879	-0.256908	10.4	10.3	0.990385	-0.0139392	10.8	11.5	1.06481	0.0906025	8.9	0.824074	-0.279154	10.8	1	0	9.7	8.3	0.85567	-0.224873	12.4	1.27835	0.354283	9.8	1.01031	0.014797	10.1	92.2	9.12871	3.19041	104.678	10.3642	3.37353	10.3	1.0198
	2	158	Zm00001eb101750	Zm00001d006008	GRMZM2G112165	GRMZM2G112165	LOC103647533	2	HSP90	A	HSP90-A01(Chr2+)	80.18	314.6	336.9	1.07088	0.0988018	143.2	163.8	1.14385	0.193904	78.5	74.4	0.947771	-0.07739	60.3	0.768153	-0.380535	78.4	0.998726	-0.001839	58.1	46.8	0.805508	-0.31203	78.8	1.35628	0.439657	64.9	1.11704	0.15968	65.2	656.3	10.066	3.33141	146.763	2.25097	1.17054	43.3	0.66411
	3	159	Zm00001eb137900	Zm00001d041719	GRMZM2G047434	GRMZM2G370470	LOC100286003	3	HSP90	A	HSP90-A02(Chr3+)	91.19	10.2	4.3	0.421569	-1.24616	5.3	6.2	1.16981	0.226276	11.7	11.9	1.01709	0.024453	9.5	0.811966	-0.300509	11.5	0.982906	-0.0248747	9.6	7.3	0.760417	-0.395138	10.5	1.09375	0.129283	8.4	0.875	-0.192645	5	22.7	4.54	2.18269	25.9327	5.18654	2.37477	6.7	1.34
	4	160	Zm00001eb199230	Zm00001d052809	GRMZM2G002220	GRMZM2G002220	LOC100383793	4	HSP90	A	HSP90-A03(Chr4-)	88.68	10	13.9	1.39	0.475085	12.4	12.3	0.991935	-0.0116818	23.2	18.3	0.788793	-0.342281	19.2	0.827586	-0.273018	20.5	0.883621	-0.178501	17.9	18.2	1.01676	0.0239789	20.2	1.12849	0.174396	20	1.11732	0.16004	18.8	27.7	1.4734	0.559153	44.4837	2.36615	1.24254	22	1.17021
	5	161	Zm00001eb199590	Zm00001d052855	GRMZM2G012631	GRMZM2G012631	LOC100384478	4	HSP90	A	HSP90-A04(Chr4-)	80.37	177.8	116.8	0.656918	-0.606215	139.7	125.2	0.896206	-0.158097	280.9	204.9	0.729441	-0.455137	200.7	0.714489	-0.485016	197.4	0.702741	-0.508935	190	198.2	1.04316	0.0609575	249.1	1.31105	0.390726	195.3	1.02789	0.0396925	64.6	526.6	8.1517	3.0271	146.986	2.27533	1.18607	78.7	1.21827
	6	162	Zm00001eb228120	Zm00001d014792	GRMZM2G399073	GRMZM2G399073	LOC100279926	5	HSP90	A	HSP90-A05(Chr5-)	92.88	38.8	34	0.876289	-0.190522	33.5	27.7	0.826866	-0.274275	25.6	22.9	0.894531	-0.160796	19.7	0.769531	-0.377948	20.4	0.796875	-0.327575	20.3	16.9	0.832512	-0.264456	24.6	1.21182	0.277179	21.5	1.05911	0.0828569	19.5	132.2	6.77949	2.76118	20.5435	1.05351	0.0752079	14.5	0.74359
	7	163	Zm00001eb264470	Zm00001d035285	AC234183.1_FG002	AC234183.1_FG002	LOC103629136	6	HSP90	A	HSP90-A06(Chr6+)	90.88	2.7	1.3	0.481481	-1.05445	0.7	0.7	1	0	1.9	1.4	0.736842	-0.440573	1.7	0.894737	-0.160465	1.8	0.947368	-0.0780025	1.6	1.2	0.75	-0.415037	1.8	1.125	0.169925	1.5	0.9375	-0.0931094	1.2	0.3	0.25	-2	1.32647	1.10539	0.144558	1.4	1.16667
	8	164	Zm00001eb272290	Zm00001d036401	GRMZM2G141931	GRMZM2G141931	LOC100285108	6	HSP90	A	HSP90-A07(Chr6+)	92.58	54.4	29.2	0.536765	-0.897638	32.7	24.7	0.755352	-0.40478	53.4	34.2	0.640449	-0.642843	33.6	0.629213	-0.668379	32.3	0.604869	-0.725306	36.2	32.5	0.89779	-0.15555	42.9	1.18508	0.244988	39.7	1.09669	0.133149	32.7	513.6	15.7064	3.97328	39.9711	1.22236	0.289667	16.5	0.504587
	9	165	Zm00001eb315880	Zm00001d020827	GRMZM5G813217	GRMZM5G813217	LOC100279992	7	HSP90	A	HSP90-A08(Chr7-)	90.21	13.3	18.4	1.38346	0.46828	23.2	21	0.905172	-0.143735	24.6	21.7	0.882114	-0.180963	22.6	0.918699	-0.122336	24.3	0.987805	-0.017702	17	18.5	1.08824	0.121991	33.3	1.95882	0.969987	19.7	1.15882	0.212661	23.7	769.2	32.4557	5.0204	116.498	4.91553	2.29735	34	1.4346
	10	166	Zm00001eb316410	Zm00001d020898	GRMZM2G069651	GRMZM2G069651	LOC100272368	7	HSP90	A	HSP90-A09(Chr7+)	80.28	63	262.9	4.17302	2.06109	60.6	90.4	1.49175	0.577005	62.6	90.2	1.44089	0.526965	41	0.654952	-0.610539	86	1.3738	0.458174	39.6	32.9	0.830808	-0.267413	71.6	1.80808	0.854459	42.9	1.08333	0.115477	25.4	2219.6	87.3858	6.44933	274.522	10.808	3.43402	21.1	0.830709
	11	167	Zm00001eb418610	Zm00001d024903	GRMZM5G833699	GRMZM5G833699	LOC100196928	10	HSP90	A	HSP90-A10(Chr10+)	81.81	0.1	5	50	5.64386	0.1	0.1	1	0	0.2	0.9	4.5	2.16993	0.1	0.5	-1	0.9	4.5	2.16993	0.3	0.1	0.333333	-1.58496	0.5	1.66667	0.736966	0.3	1	0	0.6	1429.9	2383.17	11.2187	368.521	614.202	9.26257	5.8	9.66667
	1	168	Zm00001eb034130	Zm00001d031332	GRMZM2G024668	GRMZM2G024668	LOC100384473	1	HSP90	B	HSP90-B01(Chr1-)	40.6	20.2	31.8	1.57426	0.654671	58.2	8.6	0.147766	-2.75861	40.7	21.8	0.535627	-0.900701	6.9	0.169533	-2.56036	20.6	0.506143	-0.982384	22	35.1	1.59545	0.673968	62.6	2.84545	1.50866	25.6	1.16364	0.21864	14.5	1136.6	78.3862	6.29253	137.617	9.49083	3.24653	8.6	0.593103
	1	169	Zm00001eb020330	Zm00001d029557	GRMZM2G130121	GRMZM2G333795	LOC103636567	1	HSP100	A	HSP100-A01(Chr1+)	108.88	4.5	5.1	1.13333	0.180572	6	5.1	0.85	-0.234465	10.8	11.8	1.09259	0.127756	10.7	0.990741	-0.0134205	11.3	1.0463	0.0652915	10.1	9.8	0.970297	-0.0435016	11.5	1.13861	0.187279	10.6	1.0495	0.069709	8.2	118.3	14.4268	3.85068	64.4965	7.86543	2.97553	11	1.34146
	2	170	Zm00001eb084420	Zm00001d003847	GRMZM2G149567	GRMZM5G883585	LOC100383428	2	HSP100	A	HSP100-A02(Chr2-)	101.32	3.3	3.7	1.12121	0.165059	4.1	3.2	0.780488	-0.357552	3.5	3.1	0.885714	-0.175087	3	0.857143	-0.222392	2.9	0.828571	-0.271302	3.1	2.8	0.903226	-0.146841	3.5	1.12903	0.175087	3.3	1.06452	0.0901978	6	4.3	0.716667	-0.480626	6.09134	1.01522	0.0217971	6.6	1.1
	3	171	Zm00001eb084890	Zm00001d003894	GRMZM2G001084	GRMZM2G373849	LOC100502219	2	HSP100	A	HSP100-A03(Chr2+)	102.11	14.7	34.4	2.34014	1.22659	16.2	16.1	0.993827	-0.00893312	28.6	20.3	0.70979	-0.494535	25.2	0.881119	-0.182591	24.2	0.846154	-0.241008	25.2	24.2	0.960317	-0.0584167	26.7	1.05952	0.083416	24.5	0.972222	-0.040642	29.2	20.5	0.702055	-0.510344	27.2035	0.931627	-0.102176	44.9	1.53767
	7	172	Zm00001eb234160	Zm00001d015520	GRMZM2G060561	GRMZM2G060561	LOC100217072	5	HSP100	A	HSP100-A04(Chr5-)	109.57	4.9	5.7	1.16327	0.21818	3.1	3.1	1	0	5.7	6.1	1.07018	0.0978473	3.7	0.649123	-0.623437	6.2	1.08772	0.121306	3.4	3	0.882353	-0.180572	5.7	1.67647	0.745427	3.7	1.08824	0.121991	2.4	100.4	41.8333	5.38658	45.3928	18.9137	4.24136	3.7	1.54167
	8	173	Zm00001eb242420	Zm00001d016664	GRMZM2G172230	GRMZM2G172230	LOC100383653	5	HSP100	A	HSP100-A05(Chr5+)	102.38	3.3	8.3	2.51515	1.33065	5.2	10.4	2	1	2.1	8.1	3.85714	1.94753	2.5	1.19048	0.251539	5.5	2.61905	1.38904	4.4	2.8	0.636364	-0.652077	3.6	0.818182	-0.289507	2.6	0.590909	-0.758992	4.4	5.4	1.22727	0.295456	40.0831	9.1098	3.18742	16	3.63636
	9	174	Zm00001eb293780	Zm00001d038806	GRMZM2G360681	GRMZM2G360681	LOC541780	6	HSP100	A	HSP100-A06(Chr6+)	101.14	15.6	14	0.897436	-0.156119	2.2	6.4	2.90909	1.54057	8	12.2	1.525	0.608809	3.1	0.3875	-1.36773	11.2	1.4	0.485427	4.3	3.3	0.767442	-0.381871	10.2	2.37209	1.24616	5.3	1.23256	0.301656	1.5	1568.7	1045.8	10.0304	494.565	329.71	8.36505	8.4	5.6
	10	175	Zm00001eb393250	Zm00001d047302	GRMZM2G162968	GRMZM5G857423	LOC100193235	9	HSP100	A	HSP100-A07(Chr9+)	108.79	3.7	5	1.35135	0.434403	1.8	1.5	0.833333	-0.263034	5.3	4.9	0.924528	-0.113211	4.3	0.811321	-0.301656	5.5	1.03774	0.0534393	4.1	4.2	1.02439	0.0347654	5.5	1.34146	0.423808	4.4	1.07317	0.10188	3.2	177.1	55.3437	5.79035	83.8649	26.2078	4.71192	3.6	1.125
	11	176	Zm00001eb411490	Zm00001d024009	GRMZM2G009443	GRMZM2G009443	LOC100383416	10	HSP100	A	HSP100-A08(Chr10+)	102.06	15.1	44.5	2.94702	1.55926	53	35.7	0.673585	-0.570068	37.4	50.8	1.35829	0.44179	58.5	1.56417	0.645398	44.6	1.19251	0.254005	39.5	39.7	1.00506	0.00728635	43.5	1.10127	0.139163	42.2	1.06835	0.0953903	58.4	52.9	0.905822	-0.142701	115.518	1.97805	0.984077	119.5	2.04623
	14	177	Zm00001eb421360	Zm00001d025273	GRMZM2G123922	GRMZM2G123922	LOC103641592	10	HSP100	A	HSP100-A09(Chr10-)	102.09	32.8	55	1.67683	0.745736	40	38.4	0.96	-0.0588937	65.5	42.9	0.654962	-0.610517	52.3	0.798473	-0.324684	52	0.793893	-0.332983	55.1	51	0.92559	-0.111555	56	1.01633	0.0233745	53.7	0.974592	-0.0371302	47.2	30.6	0.648305	-0.625255	50.4681	1.06924	0.0965849	62.7	1.32839
	4	178	Zm00001eb086360	Zm00001d004094	GRMZM2G359779	GRMZM2G359779	LOC103646632	2	HSP100	B	HSP100-B01(Chr2-)	109.19	0.1	0.1	1	0	0	0	N.A.	N.A.	0	0	N.A.	N.A.	0	N.A.	N.A.	0	N.A.	N.A.	0	0	N.A.	N.A.	0	N.A.	N.A.	0	N.A.	N.A.	0.1	0	0	N.A.	0.0266093	0.266093	-1.91	0	0
	5	179	Zm00001eb178400	Zm00001d050227	GRMZM2G119696	GRMZM2G119696	LOC103653403	4	HSP100	B	HSP100-B02(Chr4-)	108.72	2.4	1.9	0.791667	-0.337035	5.3	4	0.754717	-0.405992	1.5	1.4	0.933333	-0.0995357	1.3	0.866667	-0.206451	1.4	0.933333	-0.0995357	1.3	1.2	0.923077	-0.115477	1.7	1.30769	0.387023	1.7	1.30769	0.387023	4.2	4.6	1.09524	0.131245	4.07889	0.971164	-0.0422127	6.4	1.52381
	6	180	Zm00001eb197530	Zm00001d052612	GRMZM2G013128	GRMZM2G013128	LOC103654382	4	HSP100	B	HSP100-B03(Chr4+)	90.01	0.1	0.1	1	0	0.4	0.4	1	0	0.8	0.5	0.625	-0.678072	0.8	1	0	0.5	0.625	-0.678072	0.6	0.4	0.666667	-0.584963	0.6	1	0	0.6	1	0	1.4	0.1	0.0714286	-3.80735	0.135078	0.0964843	-3.37356	0.4	0.285714
	12	181	Zm00001eb412800	Zm00001d024187	GRMZM2G117836	GRMZM2G117836	LOC103641087	10	HSP100	B	HSP100-B04(Chr10+)	108.38	5	4.5	0.9	-0.152003	8.7	9.5	1.09195	0.126912	2.8	4.3	1.53571	0.61891	4.5	1.60714	0.684498	4	1.42857	0.514573	2.8	2.7	0.964286	-0.0524674	2.7	0.964286	-0.0524674	2.6	0.928571	-0.106915	7.4	3.6	0.486486	-1.03953	5.40283	0.730112	-0.45381	15.1	2.04054
	13	182	Zm00001eb420410	Zm00001d025136	GRMZM2G032547	GRMZM2G032547	LOC103641545	10	HSP100	B	HSP100-B05(Chr10-)	109.23	0	0	N.A.	N.A.	0	0	N.A.	N.A.	0.1	0	0	N.A.	0.1	1	0	0.1	1	0	0.1	0.1	1	0	0.1	1	0	0.1	1	0	0.4	0	0	N.A.	0.053586	0.133965	-2.90007	0.1	0.25
[truncated: 4 more columns]
