# Supplementary material for: Maize heat shock proteins—prospection, validation, categorization and in silico analysis of the different ZmHSP families
Source: Stress Biol. 2023 Sep 6;3(1):37. doi: 10.1007/s44154-023-00104-2 (PMC10482818; doi:10.1007/s44154-023-00104-2)
Supplement: Supplementary file 3 — Additional file 3. Results of the relative expression analyses of seven ZmHSPs genes after seeds from four maize inbred lines had been submitted to two different drying temperature: 35 °C (normal temperature) and 50 °C (high temperature, a significant abiotic stress). [file 44154_2023_104_MOESM3_ESM.xlsx]

## Sheet: File Identification
	* Manuscript being resubmitted, after requested revisions, as "Original Paper" to the Stress Biology journal
	Maize heat shock proteins - Prospection, validation, categorization and in silico analysis of the different ZmHSP families
	Rubens Diogo-Jr.1,2✉, Edila Vilela de Resende Von Pinho2, Renan Terassi Pinto3, Lingrui Zhang1, Jorge Alberto Condori-Apfata1,4, Paula Andrade Pereira2, Danielle Rezende Vilela2
	1 Department of Horticulture and Landscape Architecture, Purdue University, West Lafayette-IN (47907), USA;
	2 Department of Agriculture, Federal University of Lavras (UFLA), Lavras-MG (37200-900), Brazil;
	3 Faculty of Philosophy and Sciences at Ribeirao Preto, University of Sao Paulo (USP), Ribeirao Preto-SP (14040-901), Brazil;
	4 Faculty of Engineering and Agricultural Sciences, Universidad Nacional Toribio Rodriguez de Mendoza de Amazonas (UNTRM), Chachapoyas-AM (01001), Peru.
	✉ Correspondence: rubens.junior@estudante.ufla.br
	Additional File 03 - Supplementary Expression Data
	This document contains: the results of the relative expression analyses (obtained via qPCR) of seven ZmHSPs genes, in addition to the three genes used as internal controls (i.e. "reference genes"). The mRNAs were extracted from the seeds of four maize inbred lines (two previously classified as tolerant to high drying temperatures; and two not tolerant). The seeds had been submitted to two differe…
	* June 2023

## Sheet: All Expression Data
					Ct	Ct x̅	Ct SD	SD (%)	Ct	Ct x̅	Ct SD	SD (%)	Ct	Ct x̅	Ct SD	SD (%)	Ct	Ct x̅	Ct SD	SD (%)	Ct	Ct x̅	Ct SD	SD (%)	Ct	Ct x̅	Ct SD	SD (%)	Ct	Ct x̅	Ct SD	SD (%)	Ct	Ct x̅	Ct SD	SD (%)	Ct	Ct x̅	Ct SD	SD (%)	Ct	Ct x̅	Ct SD	SD (%)
	Maize Inbred Line	Seed Drying Temperature	Biological Triplicate	Technical Triplicate	Zm00001eb124940 sHSP-A04(Chr3-) - former B6SIX0				Zm00001eb010530 sHSP-D01(Chr1+) - former ZmHSP26				Zm00001eb193940 sHSP-D10(Chr4-) - former ZmHSP22				Zm00001eb136490 HSP70-A08(Chr3-) - former ZmHSP70-74				Zm00001eb397600 HSP70-A18(Chr9+) - former ZmHSP5				Zm00001eb418610 HSP90-A10(Chr10+) - former ZmHSP90				Zm00001eb293780 HSP100-A06(Chr6+) - former ZmHSP101-A				Zm00001eb009900 Ubiquitin 60-S Ribosomal - Reference 1				Zm00001eb056510 Alcohol Dehydrogenase 1 - Reference 2				Zm00001eb222460 β-Actin 7 - Reference 3
	64	35º C	1	1	24.6906	24.2718	0.397791	0.016389	26.9715	27.3172	0.469611	0.017191	25.1385	25.1385	0.0336952	0.00134038	25.8963	24.9502	0.925696	0.0371018	28.8342	29.4924	0.598898	0.0203068	28.7848	27.4114	1.19682	0.0436613	21.594	21.594	0.152088	0.00704306	22.3193	22.845	0.505667	0.0221347	22.5003	22.7131	0.191495	0.00843102	29.19	28.8979	0.569161	0.0196956
				2	24.2257				27.1283				25.1722				24.0464				30.0052				26.8578				21.7461				22.8878				22.7676				28.242
				3	23.8991				27.8519				25.1048				24.9079				29.6378				26.5917				21.442				23.328				22.8715				29.2617
			2	1	26.2321	26.1242	0.107841	0.00412803	27.5196	27.5196	0.0697498	0.00253455	27.7392	27.7392	0.0573187	0.00206634	24.3331	25.2776	0.848362	0.0335618	31.3728	32.9815	1.6087	0.0487758	25.2888	24.9023	0.334997	0.0134525	22.6269	22.7208	0.0910568	0.00400764	22.3387	22.8978	0.569678	0.0248791	21.9234	22.3363	0.399359	0.0178793	28.5971	29.1526	0.484758	0.0166283
				2	26.0164				27.4498				27.6819				25.5247				34.5902				24.7228				22.7267				22.8772				22.3651				29.4901
				3	26.1242				27.5893				27.7965				25.975				32.9815				24.6952				22.8087				23.4775				22.7205				29.3707
			3	1	21.7078	21.7208	0.104258	0.00479993	27.9474	27.753	0.168939	0.00608722	22.5305	22.3897	0.186024	0.00830848	24.175	24.4885	0.274763	0.0112201	30.7917	30.6939	0.171579	0.00559001	22.2501	22.1604	0.231363	0.0104404	20.7447	20.4781	0.243503	0.0118909	21.306	21.4343	0.172319	0.00803939	20.4581	20.6952	0.20947	0.0101217	28.4155	28.056	0.365884	0.0130412
				2	21.6237				27.6418				22.1788				24.6875				30.4958				21.8976				20.2675				21.3668				20.8551				28.0683
				3	21.831				27.6698				22.4597				24.6029				30.7943				22.3334				20.4221				21.6302				20.7724				27.6841
	64	50º C	1	1	25.5748	25.3269	0.247931	0.00978927	27.1456	26.9125	0.204591	0.00760208	26.8564	26.9911	0.825473	0.0305832	26.3123	27.0977	0.759257	0.0280193	31.9005	31.2813	0.619167	0.0197935	27.3004	27.0766	0.61134	0.0225781	22.9074	22.1829	0.63623	0.0286811	24.4154	24.6435	0.1988	0.00806703	23.751	23.751	0.473899	0.0199528	30.939	30.8225	0.144254	0.00468016
				2	25.0789				26.7627				26.2412				27.1528				30.6621				26.3849				21.9258				24.735				23.2771				30.8673
				3	25.3269				26.8291				27.8756				27.8278				31.2813				27.5446				21.7154				24.7801				24.2249				30.6611
			2	1	27.3568	27.3568	0.466459	0.0170509	26.4352	26.4125	0.0227156	0.000860032	27.1022	27.4403	0.293669	0.0107021	26.9262	27.6959	0.769749	0.0277929	30.7617	31.0739	0.450972	0.0145129	25.9898	25.494	0.429364	0.0168417	23.856	25.2695	1.26353	0.0500023	26.063	25.9744	0.0885744	0.00341007	24.7975	25.5363	0.73884	0.0289329	31.0977	31.2752	0.177529	0.00567635
				2	26.8903				26.4125				27.6317				28.4657				31.5909				25.2454				26.2894				25.8858				26.2752				31.4528
				3	27.8233				26.3898				27.5871				27.6959				30.869				25.2469				25.663				25.9744				25.5363				31.2752
			3	1	23.6835	23.9158	0.266032	0.0111237	26.9282	27.1705	0.327469	0.0120524	23.8705	23.9703	0.100621	0.00419775	28.1654	28.9876	1.0991	0.0379162	29.6536	29.9506	0.296963	0.00991509	24.3353	24.1673	0.147194	0.00609062	20.9102	21.0109	0.08767	0.00417259	25.3535	25.7635	0.426507	0.0165547	24.2347	24.4124	0.220706	0.00904073	30.0457	30.0776	0.267315	0.00888753
				2	23.858				27.0402				23.9686				30.2359				30.2475				24.1057				21.0526				26.2048				24.343				30.3594
				3	24.206				27.543				24.0718				28.5614				29.9506				24.061				21.0701				25.7322				24.6594				29.8276
	63	35º C	1	1	23.7274	23.7274	0.426265	0.0179651	29.8307	29.1995	0.577687	0.0197841	24.6324	24.101	0.491247	0.0203829	26.9016	27.0195	0.207026	0.00766211	30.9075	31.0183	0.288588	0.0093038	25.5198	25.0612	0.522961	0.0208674	21.0856	20.4933	0.527122	0.0257216	23.1707	23.1761	0.00866779	0.000373997	25.0824	24.6802	0.387523	0.0157018	30.297	29.6695	0.747605	0.0251977
				2	24.1536				28.6971				24.0072				26.8983				31.3459				25.172				20.3189				23.1715				24.3093				28.8424
				3	23.3011				29.0706				23.6634				27.2585				30.8015				24.4917				20.0755				23.1861				24.649				29.8692
			2	1	20.5133	20.4607	0.116711	0.00570416	27.872	28.1866	0.390557	0.0138561	22.5864	22.4041	0.179834	0.00802686	22.8252	22.747	0.120566	0.00530029	29.8844	29.6353	0.249022	0.00840289	22.1756	21.9773	0.216694	0.00985989	18.1005	17.991	0.159511	0.00886618	19.4844	20.0483	0.539185	0.0268943	20.6654	21.0745	0.493162	0.0234009	27.1852	26.7205	0.422982	0.0158299
				2	20.3269				28.0641				22.3991				22.6082				29.3863				21.746				17.808				20.1017				21.6221				26.3579
				3	20.5418				28.6237				22.2268				22.8077				29.6353				22.0104				18.0645				20.5588				20.936				26.6184
			3	1	26.1078	26.1717	0.244618	0.00934665	27.9854	28.2135	0.202689	0.0071841	25.9106	25.9193	0.288167	0.0111178	23.108	23.0331	0.074894	0.00325158	28.6509	29.2366	1.21181	0.0414486	26.2845	26.2057	0.135125	0.00515633	23.8735	24.0571	0.339017	0.0140922	20.0608	20.5055	0.622207	0.0303433	20.5665	20.9587	0.346143	0.0165155	27.6367	27.1782	0.525524	0.0193362
				2	25.9653				28.3729				26.2118				22.9582				28.4288				26.283				23.8494				20.2392				21.2216				26.6047
				3	26.4419				28.2822				25.6356				23.0331				30.63				26.0497				24.4483				21.2166				21.0879				27.2933
	63	50º C	1	1	26.6439	26.8391	0.176148	0.00656308	26.1919	25.9741	0.189383	0.00729124	27.4773	27.1958	0.46	0.0169144	23.3859	23.3573	0.162665	0.0069642	27.8855	27.4237	0.400794	0.0146149	30.5235	29.3085	1.10568	0.0377257	26.7557	26.241	0.734618	0.0279951	21.6397	21.8449	0.198367	0.0090807	22.1667	22.3794	0.19998	0.00893591	29.5779	29.0204	0.487875	0.0168114
				2	26.9862				25.8482				27.4451				23.1822				27.1669				29.0405				26.5675				21.8594				22.4079				28.6717
				3	26.8873				25.8822				26.6649				23.5037				27.2186				28.3614				25.3997				22.0356				22.5636				28.8116
			2	1	23.2855	23.1696	0.107035	0.00461963	28.6639	28.0067	0.592432	0.0211532	26.3567	25.9012	0.431184	0.0166473	24.7245	24.4676	0.256891	0.0104993	29.6928	30.0446	0.351796	0.0117091	23.9375	23.5577	0.32914	0.0139717	18.9524	19.0244	0.252251	0.0132593	22.2901	22.7485	0.439195	0.0193065	22.6236	22.8238	0.200266	0.00877441	29.7741	28.9489	0.835564	0.0288634
				2	23.0744				27.5137				25.8476				24.2107				30.3964				23.356				18.816				22.7899				23.0241				28.1033
				3	23.149				27.8425				25.4993				24.4676				30.0446				23.3795				19.3049				23.1656				22.8238				28.9694
			3	1	20.9614	21.1155	0.186216	0.00881892	29.2136	29.0983	0.115306	0.00396264	22.5285	22.5429	0.167773	0.00744238	27.8247	28.4678	0.629473	0.0221117	31.3635	31.3732	0.206265	0.00657455	22.104	21.8543	0.253041	0.0115785	17.9532	18.1547	0.176267	0.00970917	23.8297	24.4662	0.659368	0.0269501	24.5783	24.9435	0.428009	0.0171591	31.539	31.0342	0.57484	0.0185228
				2	21.0627				28.983				22.3827				28.4962				31.1719				21.598				18.2306				24.4227				25.4145				31.1551
				3	21.3224				29.0983				22.7173				29.0826				31.5841				21.861				18.2804				25.1463				24.8378				30.4085
	30	35º C	1	1	23.2967	23.1562	0.175017	0.00755811	27.6268	27.8151	0.188254	0.00676806	24.6722	23.8911	0.678111	0.0283834	23.4899	24.1198	0.54958	0.0227854	31.9576	32.0885	0.17955	0.00559544	21.9541	22.4052	0.404541	0.0180557	21.2027	21.1775	0.381856	0.0180312	20.3333	20.619	0.285756	0.0138589	21.3512	22.2502	0.854094	0.0383859	29.9265	29.5901	0.546462	0.0184677
				2	23.2118				28.0034				23.5483				24.5011				32.0148				22.5257				21.5461				20.9048				22.3484				29.8843
				3	22.9601				27.8151				23.4529				24.3685				32.2932				22.7358				20.7837				20.619				23.0509				28.9596
			2	1	22.7006	22.6899	0.0106821	0.000470786	27.9092	27.6302	0.278989	0.0100972	24.9707	25.2713	0.549303	0.0217362	23.9912	24.2385	0.488458	0.0201522	33.0111	32.3469	0.664176	0.0205329	25.5225	25.3556	0.147039	0.00579909	20.1944	19.8597	0.469356	0.0236336	21.9563	22.8313	1.0308	0.0451486	21.7441	23.0812	1.28662	0.0557431	30.6971	30.8641	0.33551	0.0108705
				2	22.6899				27.3512				25.9053				23.9231				31.6827				25.245				19.3232				22.5699				23.1888				30.6449
				3	22.6793				27.6302				24.9379				24.8011				32.3469				25.2992				20.0615				23.9676				24.3106				31.2504
			3	1	20.9054	20.9008	0.0456767	0.0021854	27.1432	27.2819	0.138721	0.00508471	23.8196	23.7356	0.0773517	0.00325889	23.9139	24.0782	0.24602	0.0102175	32.3923	32.2932	0.491428	0.0152177	22.1337	21.9814	0.132114	0.00601028	18.9597	19.1055	0.148537	0.00777458	22.3867	22.918	0.599264	0.0261481	22.4065	23.1729	0.73154	0.0315688	28.2755	28.7513	0.642788	0.0223568
				2	20.8531				27.4206				23.6674				23.9597				31.7598				21.8981				19.1001				22.7998				23.2484				28.496
				3	20.9441				27.2819				23.7197				24.3611				32.7276				21.9124				19.2566				23.5676				23.8637				29.4826
	30	50º C	1	1	24.4856	24.1209	0.321699	0.0133369	28.8008	28.9595	0.292656	0.0101057	25.0909	24.2362	0.741862	0.0306097	27.7147	28.7518	1.03708	0.03607	32.6247	32.6247	1.15476	0.0353952	24.2508	23.5186	0.634168	0.0269645	22.1887	21.6007	0.521171	0.0241274	25.7174	26.1245	0.746417	0.0285715	25.5174	25.9724	0.455039	0.0175201	31.4167	31.4331	0.503843	0.0160291
				2	23.8776				28.7804				23.8577				29.7888				33.7795				23.1633				21.4181				25.6702				26.4275				30.9376
				3	23.9995				29.2972				23.7599				28.7518				31.47				23.1418				21.1955				26.986				25.9724				31.9449
			2	1	23.7127	23.5252	0.225537	0.00958702	27.4498	27.6104	0.208074	0.00753607	25.5881	24.6815	0.786535	0.0318673	26.3717	27.0779	0.612794	0.0226308	30.3648	30.4835	0.118622	0.00389135	25.6587	25.6289	0.148458	0.0057926	20.2075	20.2538	0.0586493	0.00289572	24.1764	24.7682	0.658355	0.0265807	24.5023	25.0424	0.747567	0.0298521	31.5689	32.4044	0.735442	0.0226958
				2	23.275				27.8455				24.276				27.3924				30.6021				25.4678				20.234				24.6509				24.7292				32.6904
				3	23.588				27.536				24.1805				27.4695				30.4835				25.7602				20.3197				25.4773				25.8956				32.9539
			3	1	24.3563	24.0515	0.304795	0.0126726	27.2983	27.728	0.589191	0.021249	26.8119	26.8087	0.299867	0.0111854	27.4436	27.5949	0.151248	0.00548101	31.0758	31.1233	0.0475588	0.00152807	24.9282	24.7913	0.222209	0.0089632	20.8851	21.0334	0.226078	0.0107486	23.9396	24.6137	0.870628	0.0353717	25.4977	25.5669	0.21997	0.00860368	31.8089	31.7382	0.226397	0.00713327
				2	24.0515				27.486				26.5072				27.7461				31.1709				24.5349				21.2936				24.3048				25.39				31.4849
				3	23.7467				28.3996				27.1069				27.5949				31.1233				24.9107				20.9214				25.5966				25.8132				31.9208
	57	35º C	1	1	22.7225	22.7704	0.373967	0.0164234	24.8136	25.8127	1.05907	0.0410288	22.2663	21.7725	0.438131	0.0201231	22.4033	23.2799	1.1425	0.0490768	29.3467	29.7405	0.393832	0.0132423	23.795	23.0391	0.668094	0.0289983	20.5981	20.2104	0.344505	0.0170459	18.9499	19.5812	0.581254	0.0296843	21.6429	21.941	0.369378	0.0168351	28.3762	27.913	0.410711	0.014714
				2	23.1659				25.7017				21.621				22.8644				30.1344				22.7944				20.094				19.6993				21.8257				27.5933
				3	22.4226				26.9229				21.4303				24.572				29.7405				22.5278				19.9393				20.0943				22.3542				27.7695
			2	1	22.7693	22.2713	0.432799	0.019433	25.9081	25.9081	0.0953325	0.00367964	23.0292	22.9355	0.245507	0.0107042	29.3092	29.3092	0.215976	0.00736887	34.4932	34.1023	0.39089	0.0114623	24.9865	24.632	0.354051	0.0143736	19.8629	19.4714	0.340138	0.0174685	21.9124	22.7871	0.978129	0.0429247	23.9587	24.3842	0.425415	0.0174464	29.5059	29.7665	0.387848	0.0130297
				2	22.0592				25.8127				22.6569				29.5252				33.7115				24.2784				19.3034				22.6057				24.8096				30.2122
				3	21.9855				26.0034				23.1204				29.0932				34.1023				24.6313				19.2481				23.8433				24.3842				29.5814
			3	1	25.6649	25.4554	0.26315	0.0103377	24.9381	26.0034	1.00514	0.0386543	27.7613	27.9878	0.282987	0.0101111	24.9583	25.0901	0.131882	0.00525632	30.7377	31.3236	0.514305	0.0164191	28.4069	28.3013	0.118156	0.00417495	23.8914	23.9169	0.0897169	0.00375119	19.9077	20.9883	1.08287	0.051594	22.3958	23.2101	0.747625	0.0322112	28.8534	28.9496	0.0848664	0.00293152
				2	25.16				26.1371				28.305				25.222				31.7006				28.3232				23.8427				22.0734				23.8655				29.0136
				3	25.5412				26.935				27.8971				25.0901				31.5325				28.1737				24.0166				20.9837				23.3689				28.9819
	57	50º C	1	1	27.7191	28.1573	0.426621	0.0151514	25.1565	26.0768	0.837244	0.0321068	21.5901	21.5043	0.271467	0.0126238	29.0141	29.3361	0.639891	0.0218124	27.8166	28.5046	0.596129	0.0209134	28.7129	27.6558	1.29709	0.0469012	21.652	21.9475	0.411464	0.0187477	22.2195	23.0438	0.874234	0.0379379	23.1731	24.3154	1.15841	0.0476411	32.0531	32.4389	0.335377	0.0103387
				2	28.5713				26.2806				21.2003				28.9213				28.8293				28.0461				22.4174				22.9513				24.2838				32.6029
				3	28.1813				26.7934				21.7226				30.0731				28.8679				26.2084				21.773				23.9606				25.4893				32.6607
			2	1	23.5014	23.2027	0.298674	0.0128723	25.8146	25.9706	0.155966	0.00600548	21.5514	21.5514	1.30128	0.0603801	27.9318	27.9163	0.0155029	0.000555337	29.7014	30.738	1.03655	0.0337222	24.3366	23.5985	0.666999	0.0282645	19.4744	19.1578	0.461909	0.0241107	21.9375	22.5958	0.604072	0.0267338	23.1087	23.3164	0.207759	0.00891042	31.5346	31.8207	0.256075	0.00804745
				2	22.9041				26.1266				20.2502				27.9008				31.7745				23.039				18.6278				22.7252				23.5242				32.0286
				3	23.2027				25.9706				22.8527				27.9163				30.738				23.4197				19.3712				23.1247				23.3164				31.8989
			3	1	22.1033	22.1033	0.194996	0.00882205	23.4066	24.1189	0.645596	0.0267673	27.3643	27.8588	0.462646	0.0166068	24.8547	25.3547	0.499968	0.0197189	28.2076	28.8749	0.667294	0.0231098	23.6725	23.6725	1.09861	0.0464089	18.4457	18.5358	0.281926	0.0152098	21.5159	22.2275	0.69211	0.0311376	23.5555	23.8962	0.982289	0.0411065	32.1756	32.5395	0.323195	0.0099324
				2	22.2983				24.2845				27.9311				25.8547				29.5421				24.7711				18.31				22.2683				23.1296				32.6499
				3	21.9083				24.6655				28.2811				25.3547				28.8749				22.5739				18.8518				22.8983				25.0035				32.793

## Sheet: sHSP-A04(Chr3-)
	Treatment	Ct	Ct x̅		Ct	Ct x̅		Ct	Ct x̅		Ct	Ct x̅		Average Cts (from Reference Genes)	ΔCt (Target - Endogenous Average)	Target (Pfafll)	Refs 1, 2 and 3 (Pfafll)	Ratio (R)	Expression	SE	FC	Maize
	Maize Inbred Line vs. Seed Drying Temperature	Zm00001eb124940 sHSP-A04(Chr3-)			REF 1 (Ubiquitin)			REF 2 (ADH 1)			REF 3 (β-Actin 7)					(ETARGET) ΔCTtarget (calibration - target)	(EREF) ΔCTref (calibration - target)	Expression Ratio	Average of the Biological Replicates	Standard Error	Fold Change	Inbred Line
	Calibrator Sample (Control) DOES NOT HAVE PLATE (chosen among the samples; in this case, it is the following treatment: L63-35º C)	23.7274	23.7274	23.4532	23.1707	23.1761	21.2433	25.0824	24.6802	22.2378	30.297	29.6695	27.8561	23.7791	-0.325819	1	1	1	1	0
		24.1536			23.1715			24.3093			28.8424
		23.3011			23.1861			24.649			29.8692
		20.5133	20.4607		19.4844	20.0483		20.6654	21.0745		27.1852	26.7205				1	1	1
		20.3269			20.1017			21.6221			26.3579
		20.5418			20.5588			20.936			26.6184
		26.1078	26.1717		20.0608	20.5055		20.5665	20.9587		27.6367	27.1782				1	1	1
		25.9653			20.2392			21.2216			26.6047
		26.4419			21.2166			21.0879			27.2933
	L64 (35º C)	24.6906	24.2718	24.0389		23.1079	22.4015	22.5003	22.7131	21.9149	29.19	28.8979	28.7022	24.3395	-0.300576	0.609776	1.17891	0.517237	0.458723	0.168669	2.3841	L64
		24.2257			22.8878			22.7676			28.242
		23.8991			23.328			22.8715			29.2617
		26.2321	26.1242		22.3387	22.8978		21.9234	22.3363		28.5971	29.1526				0.199068	1.40434	0.141752
		26.0164			22.8772			22.3651			29.4901
		26.1242			23.4775			22.7205			29.3707
		21.7078	21.7208		21.306	21.4343		20.4581	20.6952		28.4155	28.056				2.8489	3.97236	0.717181
		21.6237			21.3668			20.8551			28.0683
		21.831			21.6302			20.7724			27.6841
	L64 (50º C)	25.5748	25.3269	25.5332	24.4154	24.6435	25.4605	23.751	23.751	24.5666	30.939	30.8225	30.7251	26.9174	-1.38421	0.322307	0.510485	0.631375	1.09364	0.522362
		25.0789			24.735			23.2771			30.8673
		25.3269			24.7801			24.2249			30.6611
		27.3568	27.3568		26.063	25.9744		24.7975	25.5363		31.0977	31.2752				0.0945163	0.184096	0.513406
		26.8903			25.8858			26.2752			31.4528
		27.8233			25.9744			25.5363			31.2752
		23.6835	23.9158		25.3535	25.7635		24.2347	24.4124		30.0457	30.0776				0.756126	0.353968	2.13614
		23.858			26.2048			24.343			30.3594
		24.206			25.7322			24.6594			29.8276
	L63 (35º C)	23.7274	23.7274	23.4532	23.1707	23.1761	21.2433	25.0824	24.6802	22.2378	30.297	29.6695	27.8561	23.7791	-0.325819	0.847341	0.566655	1.49534	0.909685	0.442251	5.12294	L63
		24.1536			23.1715			24.3093			28.8424
		23.3011			23.1861			24.649			29.8692
		20.5133	20.4607		19.4844	20.0483		20.6654	21.0745		27.1852	26.7205				6.10094	5.123	1.19089
		20.3269			20.1017			21.6221			26.3579
		20.5418			20.5588			20.936			26.6184
		26.1078	26.1717		20.0608	20.5055		20.5665	20.9587		27.6367	27.1782				0.193439	4.51701	0.0428247
		25.9653			20.2392			21.2216			26.6047
		26.4419			21.2166			21.0879			27.2933
	L63 (50º C)	26.6439	26.8391	23.7081	21.6397	21.8449	23.0199	22.1667	22.3794	23.3823	29.5779	29.0204	29.6678	25.3567	-1.64858	0.129231	1.728	0.0747864	4.66026	4.13654
		26.9862			21.8594			22.4079			28.6717
		26.8873			22.0356			22.5636			28.8116
		23.2855	23.1696		22.2901	22.7485		22.6236	22.8238		29.7741	28.9489				1.18697	1.19952	0.989535
		23.0744			22.7899			23.0241			28.1033
		23.149			23.1656			22.8238			28.9694
		20.9614	21.1155		23.8297	24.4662		24.5783	24.9435		31.539	31.0342				4.10722	0.317984	12.9165
		21.0627			24.4227			25.4145			31.1551
		21.3224			25.1463			24.8378			30.4085
	L30 (35º C)	23.2967	23.1562	22.249	20.3333	20.619	22.1228	21.3512	22.2502	22.8347	29.9265	29.5901	29.7352	24.8976	-2.64858	1.19663	2.60267	0.45977	2.19945	1.19328	1.67467	L30
		23.2118			20.9048			22.3484			29.8843
		22.9601			20.619			23.0509			28.9596
		22.7006	22.6899		21.9563	22.8313		21.7441	23.0812		30.6971	30.8641				1.5861	0.958713	1.6544
		22.6899			22.5699			23.1888			30.6449
		22.6793			23.9676			24.3106			31.2504
		20.9054	20.9008		22.3867	22.918		22.4065	23.1729		28.2755	28.7513				4.67606	1.04279	4.48417
		20.8531			22.7998			23.2484			28.496
		20.9441			23.5676			23.8637			29.4826
	L30 (50º C)	24.4856	24.1209	23.8992	25.7174	26.1245	25.1688	25.5174	25.9724	25.5272	31.4167	31.4331	31.8586	27.5182	-3.61898	0.667991	0.148899	4.48621	3.68335	0.448022
		23.8776			25.6702			26.4275			30.9376
		23.9995			26.986			25.9724			31.9449
		23.7127	23.5252		24.1764	24.7682		24.5023	25.0424		31.5689	32.4044				0.957428	0.264009	3.62651
		23.275			24.6509			24.7292			32.6904
		23.588			25.4773			25.8956			32.9539
		24.3563	24.0515		23.9396	24.6137		25.4977	25.5669		31.8089	31.7382				0.696599	0.237153	2.93734
		24.0515			24.3048			25.39			31.4849
		23.7467			25.5966			25.8132			31.9208
	L57 (35º C)	22.7225	22.7704	23.499	18.9499	19.5812	21.1189	21.6429	21.941	23.1784	28.3762	27.913	28.8764	24.3912	-0.892188	1.51087	4.5481	0.332197	1.15815	0.91328	1.14899	L57
		23.1659			19.6993			21.8257			27.5933
		22.4226			20.0943			22.3542			27.7695
		22.7693	22.2713		21.9124	22.7871		23.9587	24.3842		29.5059	29.7665				2.04264	0.684989	2.98201
		22.0592			22.6057			24.8096			30.2122
		21.9855			23.8433			24.3842			29.5814
		25.6649	25.4554		19.9077	20.9883		22.3958	23.2101		28.8534	28.9496				0.298223	1.86106	0.160244
		25.16			22.0734			23.8655			29.0136
		25.5412			20.9837			23.3689			28.9819
	L57 (50º C)	27.7191	28.1573	24.4877	22.2195	23.0438	22.6224	23.1731	24.3154	23.8427	32.0531	32.4389	32.2664	26.2438	-1.75605	0.0582677	0.566253	0.1029	1.3307	0.726642
		28.5713			22.9513			24.2838			32.6029
		28.1813			23.9606			25.4893			32.6607
		23.5014	23.2027		21.9375	22.5958		23.1087	23.3164		31.5346	31.8207				1.16345	0.915204	1.27125
		22.9041			22.7252			23.5242			32.0286
		23.2027			23.1247			23.3164			31.8989
		22.1033	22.1033		21.5159	22.2275		23.5555	23.8962		32.1756	32.5395				2.26103	0.863661	2.61796
		22.2983			22.2683			23.1296			32.6499
		21.9083			22.8983			25.0035			32.793
		Standard Curve	Final Efficiency
	Target Primer Efficiency =	0.83	1.83
	sHSP-A04(Chr3-)
	REF 1 Primer Efficiency =	0.94	1.94
	(Ubiquitin)
	REF 2 Primer Efficiency =	0.95	1.95
	(ADH 1)
	REF 3 Primer Efficiency =	1.02	2.02
	(β-Actin 7)

## Sheet: sHSP-D01(Chr1+)
	Treatment	Ct	Ct x̅		Ct	Ct x̅		Ct	Ct x̅		Ct	Ct x̅		Average Cts (from Reference Genes)	ΔCt (Target - Endogenous Average)	Target (Pfafll)	Refs 1, 2 and 3 (Pfafll)	Ratio (R)	Expression	SE	FC	Maize
	Maize Inbred Line vs. Seed Drying Temperature	Zm00001eb010530 sHSP-D1(Chr1+)			REF 1 (Ubiquitin)			REF 2 (ADH 1)			REF 3 (β-Actin 7)					(ETARGET) ΔCTtarget (calibration - target)	(EREF) ΔCTref (calibration - target)	Expression Ratio	Average of the Biological Replicates	Standard Error	Fold Change	Inbred Line
	Calibrator Sample (Control) DOES NOT HAVE PLATE (chosen among the samples; in this case, it is the following treatment: L63-35º C)	29.8307	29.1995	28.5332	23.1707	23.1761	21.2433	25.0824	24.6802	22.2378	30.297	29.6695	27.8561	23.7791	4.75413	1	1	1	1	0
		28.6971			23.1715			24.3093			28.8424
		29.0706			23.1861			24.649			29.8692
		27.872	28.1866		19.4844	20.0483		20.6654	21.0745		27.1852	26.7205				1	1	1
		28.0641			20.1017			21.6221			26.3579
		28.6237			20.5588			20.936			26.6184
		27.9854	28.2135		20.0608	20.5055		20.5665	20.9587		27.6367	27.1782				1	1	1
		28.3729			20.2392			21.2216			26.6047
		28.2822			21.2166			21.0879			27.2933
	L64 (35º C)	26.9715	27.3172	27.5299	22.3193	22.845	22.3924	22.5003	22.7131	21.9149	29.19	28.8979	28.7022	24.3365	3.19346	2.07128	1.23421	1.67822	1.12882	0.379079	9.12495	L64
		27.1283			22.8878			22.7676			28.242
		27.8519			23.328			22.8715			29.2617
		27.5196	27.5196		22.3387	22.8978		21.9234	22.3363		28.5971	29.1526				1.83489	1.40434	1.30658
		27.4498			22.8772			22.3651			29.4901
		27.5893			23.4775			22.7205			29.3707
		27.9474	27.753		21.306	21.4343		20.4581	20.6952		28.4155	28.056				1.59552	3.97236	0.401656
		27.6418			21.3668			20.8551			28.0683
		27.6698			21.6302			20.7724			27.6841
	L64 (50º C)	27.1456	26.9125	26.8318	24.4154	24.6435	25.4605	23.751	23.751	24.5666	30.939	30.8225	30.7251	26.9174	-0.0855757	2.63942	0.510485	5.17042	10.3004	4.53432
		26.7627			24.735			23.2771			30.8673
		26.8291			24.7801			24.2249			30.6611
		26.4352	26.4125		26.063	25.9744		24.7975	25.5363		31.0977	31.2752				3.56074	0.184096	19.3417
		26.4125			25.8858			26.2752			31.4528
		26.3898			25.9744			25.5363			31.2752
		26.9282	27.1705		25.3535	25.7635		24.2347	24.4124		30.0457	30.0776				2.26154	0.353968	6.38911
		27.0402			26.2048			24.343			30.3594
		27.543			25.7322			24.6594			29.8276
	L63 (35º C)	29.8307	29.1995	28.5332	23.1707	23.1761	21.2433	25.0824	24.6802	22.2378	30.297	29.6695	27.8561	23.7791	4.75413	0.67099	0.566655	1.18412	0.564148	0.310092	3.58289	L63
		28.6971			23.1715			24.3093			28.8424
		29.0706			23.1861			24.649			29.8692
		27.872	28.1866		19.4844	20.0483		20.6654	21.0745		27.1852	26.7205				1.23067	5.123	0.240224
		28.0641			20.1017			21.6221			26.3579
		28.6237			20.5588			20.936			26.6184
		27.9854	28.2135		20.0608	20.5055		20.5665	20.9587		27.6367	27.1782				1.211	4.51701	0.268098
		28.3729			20.2392			21.2216			26.6047
		28.2822			21.2166			21.0879			27.2933
	L63 (50º C)	26.1919	25.9741	27.693	21.6397	21.8449	23.0199	22.1667	22.3794	23.3823	29.5779	29.0204	29.6678	25.3567	2.33636	4.62963	1.728	2.67918	2.02128	0.457071
		25.8482			21.8594			22.4079			28.6717
		25.8822			22.0356			22.5636			28.8116
		28.6639	28.0067		22.2901	22.7485		22.6236	22.8238		29.7741	28.9489				1.37066	1.19952	1.14268
		27.5137			22.7899			23.0241			28.1033
		27.8425			23.1656			22.8238			28.9694
		29.2136	29.0983		23.8297	24.4662		24.5783	24.9435		31.539	31.0342				0.712914	0.317984	2.24198
		28.983			24.4227			25.4145			31.1551
		29.0983			25.1463			24.8378			30.4085
	L30 (35º C)	27.6268	27.8151	27.5757	20.3333	20.619	22.1228	21.3512	22.2502	22.8347	29.9265	29.5901	29.7352	24.8976	2.67816	1.5373	2.60267	0.590661	1.47021	0.44509	4.22043	L30
		28.0034			20.9048			22.3484			29.8843
		27.8151			20.619			23.0509			28.9596
		27.9092	27.6302		21.9563	22.8313		21.7441	23.0812		30.6971	30.8641				1.71725	0.958713	1.79121
		27.3512			22.5699			23.1888			30.6449
		27.6302			23.9676			24.3106			31.2504
		27.1432	27.2819		22.3867	22.918		22.4065	23.1729		28.2755	28.7513				2.11558	1.04279	2.02876
		27.4206			22.7998			23.2484			28.496
		27.2819			23.5676			23.8637			29.4826
	L30 (50º C)	28.8008	28.9595	28.0993	25.7174	26.1245	25.1688	25.5174	25.9724	25.5272	31.4167	31.4331	31.8586	27.5182	0.581071	0.774716	0.148899	5.20297	6.20492	0.506035
		28.7804			25.6702			26.4275			30.9376
		29.2972			26.986			25.9724			31.9449
		27.4498	27.6104		24.1764	24.7682		24.5023	25.0424		31.5689	32.4044				1.73776	0.264009	6.58222
		27.8455			24.6509			24.7292			32.6904
		27.536			25.4773			25.8956			32.9539
		27.2983	27.728		23.9396	24.6137		25.4977	25.5669		31.8089	31.7382				1.61965	0.237153	6.82956
		27.486			24.3048			25.39			31.4849
		28.3996			25.5966			25.8132			31.9208
	L57 (35º C)	24.8136	25.8127	25.9081	18.9499	19.5812	21.1189	21.6429	21.941	23.1784	28.3762	27.913	28.8764	24.3912	1.51686	5.09932	4.5481	1.1212	3.53229	1.79072	2.74034	L57
		25.7017			19.6993			21.8257			27.5933
		26.9229			20.0943			22.3542			27.7695
		25.9081	25.9081		21.9124	22.7871		23.9587	24.3842		29.5059	29.7665				4.81636	0.684989	7.0313
		25.8127			22.6057			24.8096			30.2122
		26.0034			23.8433			24.3842			29.5814
		24.9381	26.0034		19.9077	20.9883		22.3958	23.2101		28.8534	28.9496				4.54911	1.86106	2.44436
		26.1371			22.0734			23.8655			29.0136
		26.935			20.9837			23.3689			28.9819
	L57 (50º C)	25.1565	26.0768	25.3888	22.2195	23.0438	22.6224	23.1731	24.3154	23.8427	32.0531	32.4389	32.2664	26.2438	-0.855034	4.35337	0.566253	7.68803	9.67966	3.38648
		26.2806			22.9513			24.2838			32.6029
		26.7934			23.9606			25.4893			32.6607
		25.8146	25.9706		21.9375	22.5958		23.1087	23.3164		31.5346	31.8207				4.63939	0.915204	5.06924
		26.1266			22.7252			23.5242			32.0286
		25.9706			23.1247			23.3164			31.8989
		23.4066	24.1189		21.5159	22.2275		23.5555	23.8962		32.1756	32.5395				14.0619	0.863661	16.2817
		24.2845			22.2683			23.1296			32.6499
		24.6655			22.8983			25.0035			32.793
		Standard Curve	Final Efficiency
	Target Primer Efficiency =	0.82	1.82
	sHSP-D01(Chr1+)
	REF 1 Primer Efficiency =	0.94	1.94
	(Ubiquitin)
	REF 2 Primer Efficiency =	0.95	1.95
	(ADH 1)
	REF 3 Primer Efficiency =	1.02	2.02
	(β-Actin 7)

## Sheet: sHSP-D10(Chr4-)
	Treatment	Ct	Ct x̅		Ct	Ct x̅		Ct	Ct x̅		Ct	Ct x̅		Average Cts (from Reference Genes)	ΔCt (Target - Endogenous Average)	Target (Pfafll)	Refs 1, 2 and 3 (Pfafll)	Ratio (R)	Expression	SE	FC	Maize
	Maize Inbred Line vs. Seed Drying Temperature	Zm00001eb193940 sHSP-D10(Chr4-)			REF 1 (Ubiquitin)			REF 2 (ADH 1)			REF 3 (β-Actin 7)					(ETARGET) ΔCTtarget (calibration - target)	(EREF) ΔCTref (calibration - target)	Expression Ratio	Average of the Biological Replicates	Standard Error	Fold Change	Inbred Line
	Calibrator Sample (Control) DOES NOT HAVE PLATE (chosen among the samples; in this case, it is the following treatment: L63-35º C)	24.6324	24.101	24.1415	23.1707	23.1761	21.2433	25.0824	24.6802	22.2378	30.297	29.6695	27.8561	23.7791	0.362396	1	1	1	1	0
		24.0072			23.1715			24.3093			28.8424
		23.6634			23.1861			24.649			29.8692
		22.5864	22.4041		19.4844	20.0483		20.6654	21.0745		27.1852	26.7205				1	1	1
		22.3991			20.1017			21.6221			26.3579
		22.2268			20.5588			20.936			26.6184
		25.9106	25.9193		20.0608	20.5055		20.5665	20.9587		27.6367	27.1782				1	1	1
		26.2118			20.2392			21.2216			26.6047
		25.6356			21.2166			21.0879			27.2933
	L64 (35º C)	25.1385	25.1385	25.0891		23.1079	22.4015	22.5003	22.7131	21.9149	29.19	28.8979	28.7022	24.3395	0.749588	0.484144	1.17891	0.410671	0.454365	0.245908	2.88966	L64
		25.1722			22.8878			22.7676			28.242
		25.1048			23.328			22.8715			29.2617
		27.7392	27.7392		22.3387	22.8978		21.9234	22.3363		28.5971	29.1526				0.0729841	1.40434	0.0519703
		27.6819			22.8772			22.3651			29.4901
		27.7965			23.4775			22.7205			29.3707
		22.5305	22.3897		21.306	21.4343		20.4581	20.6952		28.4155	28.056				3.57692	3.97236	0.900453
		22.1788			21.3668			20.8551			28.0683
		22.4597			21.6302			20.7724			27.6841
	L64 (50º C)	26.8564	26.9911	26.1339	24.4154	24.6435	25.4605	23.751	23.751	24.5666	30.939	30.8225	30.7251	26.9174	-0.783478	0.12578	0.510485	0.246392	1.31296	0.946074
		26.2412			24.735			23.2771			30.8673
		27.8756			24.7801			24.2249			30.6611
		27.1022	27.4403		26.063	25.9744		24.7975	25.5363		31.0977	31.2752				0.0907105	0.184096	0.492734
		27.6317			25.8858			26.2752			31.4528
		27.5871			25.9744			25.5363			31.2752
		23.8705	23.9703		25.3535	25.7635		24.2347	24.4124		30.0457	30.0776				1.13261	0.353968	3.19976
		23.9686			26.2048			24.343			30.3594
		24.0718			25.7322			24.6594			29.8276
	L63 (35º C)	24.6324	24.101	24.1415	23.1707	23.1761	21.2433	25.0824	24.6802	22.2378	30.297	29.6695	27.8561	23.7791	0.362396	1.02989	0.566655	1.81749	0.856383	0.513836	4.03128	L63
		24.0072			23.1715			24.3093			28.8424
		23.6634			23.1861			24.649			29.8692
		22.5864	22.4041		19.4844	20.0483		20.6654	21.0745		27.1852	26.7205				3.53964	5.123	0.69093
		22.3991			20.1017			21.6221			26.3579
		22.2268			20.5588			20.936			26.6184
		25.9106	25.9193		20.0608	20.5055		20.5665	20.9587		27.6367	27.1782				0.274316	4.51701	0.0607295
		26.2118			20.2392			21.2216			26.6047
		25.6356			21.2166			21.0879			27.2933
	L63 (50º C)	27.4773	27.1958	25.2133	21.6397	21.8449	23.0199	22.1667	22.3794	23.3823	29.5779	29.0204	29.6678	25.3567	-0.143383	0.108374	1.728	0.0627162	3.45232	3.30546
		27.4451			21.8594			22.4079			28.6717
		26.6649			22.0356			22.5636			28.8116
		26.3567	25.9012		22.2901	22.7485		22.6236	22.8238		29.7741	28.9489				0.277956	1.19952	0.231723
		25.8476			22.7899			23.0241			28.1033
		25.4993			23.1656			22.8238			28.9694
		22.5285	22.5429		23.8297	24.4662		24.5783	24.9435		31.539	31.0342				3.19971	0.317984	10.0625
		22.3827			24.4227			25.4145			31.1551
		22.7173			25.1463			24.8378			30.4085
	L30 (35º C)	24.6722	23.8911	24.2993	20.3333	20.619	22.1228	21.3512	22.2502	22.8347	29.9265	29.5901	29.7352	24.8976	-0.598254	1.19978	2.60267	0.460982	0.735957	0.276227	4.27173	L30
		23.5483			20.9048			22.3484			29.8843
		23.4529			20.619			23.0509			28.9596
		24.9707	25.2713		21.9563	22.8313		21.7441	23.0812		30.6971	30.8641				0.439551	0.958713	0.45848
		25.9053			22.5699			23.1888			30.6449
		24.9379			23.9676			24.3106			31.2504
		23.8196	23.7356		22.3867	22.918		22.4065	23.1729		28.2755	28.7513				1.34355	1.04279	1.28841
		23.6674			22.7998			23.2484			28.496
		23.7197			23.5676			23.8637			29.4826
	L30 (50º C)	25.0909	24.2362	25.2421	25.7174	26.1245	25.1688	25.5174	25.9724	25.5272	31.4167	31.4331	31.8586	27.5182	-2.27607	0.933413	0.148899	6.26877	3.14381	1.66093
		23.8577			25.6702			26.4275			30.9376
		23.7599			26.986			25.9724			31.9449
		25.5881	24.6815		24.1764	24.7682		24.5023	25.0424		31.5689	32.4044				0.675076	0.264009	2.55702
		24.276			24.6509			24.7292			32.6904
		24.1805			25.4773			25.8956			32.9539
		26.8119	26.8087		23.9396	24.6137		25.4977	25.5669		31.8089	31.7382				0.143628	0.237153	0.605636
		26.5072			24.3048			25.39			31.4849
		27.1069			25.5966			25.8132			31.9208
	L57 (35º C)	22.2663	21.7725	24.232	18.9499	19.5812	21.1189	21.6429	21.941	23.1784	28.3762	27.913	28.8764	24.3912	-0.159252	5.60411	4.5481	1.23219	1.59178	1.0199	4.04138	L57
		21.621			19.6993			21.8257			27.5933
		21.4303			20.0943			22.3542			27.7695
		23.0292	22.9355		21.9124	22.7871		23.9587	24.3842		29.5059	29.7665				2.40461	0.684989	3.51043
		22.6569			22.6057			24.8096			30.2122
		23.1204			23.8433			24.3842			29.5814
		27.7613	27.9878		19.9077	20.9883		22.3958	23.2101		28.8534	28.9496				0.060907	1.86106	0.0327271
		28.305			22.0734			23.8655			29.0136
		27.8971			20.9837			23.3689			28.9819
	L57 (50º C)	21.5901	21.5043	23.6382	22.2195	23.0438	22.6224	23.1731	24.3154	23.8427	32.0531	32.4389	32.2664	26.2438	-2.60561	6.81171	0.566253	12.0294	6.433	3.47105
		21.2003			22.9513			24.2838			32.6029
		21.7226			23.9606			25.4893			32.6607
		21.5514	21.5514		21.9375	22.5958		23.1087	23.3164		31.5346	31.8207				6.58224	0.915204	7.1921
		20.2502			22.7252			23.5242			32.0286
		22.8527			23.1247			23.3164			31.8989
		27.3643	27.8588		21.5159	22.2275		23.5555	23.8962		32.1756	32.5395				0.0669006	0.863661	0.0774616
		27.9311			22.2683			23.1296			32.6499
		28.2811			22.8983			25.0035			32.793
		Standard Curve	Final Efficiency
	Target Primer Efficiency =	1.07	2.07
	sHSP-D10(Chr4-)
	REF 1 Primer Efficiency =	0.94	1.94
	(Ubiquitin)
	REF 2 Primer Efficiency =	0.95	1.95
	(ADH 1)
	REF 3 Primer Efficiency =	1.02	2.02
	(β-Actin 7)

## Sheet: HSP70-A08(Chr3-)
	Treatment	Ct	Ct x̅		Ct	Ct x̅		Ct	Ct x̅		Ct	Ct x̅		Average Cts (from Reference Genes)	ΔCt (Target - Endogenous Average)	Target (Pfafll)	Refs 1, 2 and 3 (Pfafll)	Ratio (R)	Expression	SE	FC	Maize
	Maize Inbred Line vs. Seed Drying Temperature	Zm00001eb136490 HSP70-A8(Chr3-)			REF 1 (Ubiquitin)			REF 2 (ADH 1)			REF 3 (β-Actin 7)					(ETARGET) ΔCTtarget (calibration - target)	(EREF) ΔCTref (calibration - target)	Expression Ratio	Average of the Biological Replicates	Standard Error	Fold Change	Inbred Line
	Calibrator Sample (Control) DOES NOT HAVE PLATE (chosen among the samples; in this case, it is the following treatment: L63-35º C)	26.9016	27.0195	24.2665	23.1707	23.1761	21.2433	25.0824	24.6802	22.2378	30.297	29.6695	27.8561	23.7791	0.487464	1	1	1	1	0
		26.8983			23.1715			24.3093			28.8424
		27.2585			23.1861			24.649			29.8692
		22.8252	22.747		19.4844	20.0483		20.6654	21.0745		27.1852	26.7205				1	1	1
		22.6082			20.1017			21.6221			26.3579
		22.8077			20.5588			20.936			26.6184
		23.108	23.0331		20.0608	20.5055		20.5665	20.9587		27.6367	27.1782				1	1	1
		22.9582			20.2392			21.2216			26.6047
		23.0331			21.2166			21.0879			27.2933
	L64 (35º C)	25.8963	24.9502	24.9054	22.3193	22.845	22.3924	22.5003	22.7131	21.9149	29.19	28.8979	28.7022	24.3365	0.56894	0.67421	1.23421	0.546266	0.388422	0.0938617	1.13319	L64
		24.0464			22.8878			22.7676			28.242
		24.9079			23.328			22.8715			29.2617
		24.3331	25.2776		22.3387	22.8978		21.9234	22.3363		28.5971	29.1526				0.558227	1.40434	0.397501
		25.5247			22.8772			22.3651			29.4901
		25.975			23.4775			22.7205			29.3707
		24.175	24.4885		21.306	21.4343		20.4581	20.6952		28.4155	28.056				0.879878	3.97236	0.2215
		24.6875			21.3668			20.8551			28.0683
		24.6029			21.6302			20.7724			27.6841
	L64 (50º C)	26.3123	27.0977	27.927	24.4154	24.6435	25.4605	23.751	23.751	24.5666	30.939	30.8225	30.7251	26.9174	1.00967	0.195446	0.510485	0.382863	0.440157	0.165946
		27.1528			24.735			23.2771			30.8673
		27.8278			24.7801			24.2249			30.6611
		26.9262	27.6959		26.063	25.9744		24.7975	25.5363		31.0977	31.2752				0.138425	0.184096	0.751916
		28.4657			25.8858			26.2752			31.4528
		27.6959			25.9744			25.5363			31.2752
		28.1654	28.9876		25.3535	25.7635		24.2347	24.4124		30.0457	30.0776				0.0657291	0.353968	0.185692
		30.2359			26.2048			24.343			30.3594
		28.5614			25.7322			24.6594			29.8276
	L63 (35º C)	26.9016	27.0195	24.2665	23.1707	23.1761	21.2433	25.0824	24.6802	22.2378	30.297	29.6695	27.8561	23.7791	0.487464	0.204462	0.566655	0.360822	0.426822	0.0334046	1.5611	L63
		26.8983			23.1715			24.3093			28.8424
		27.2585			23.1861			24.649			29.8692
		22.8252	22.747		19.4844	20.0483		20.6654	21.0745		27.1852	26.7205				2.40168	5.123	0.468803
		22.6082			20.1017			21.6221			26.3579
		22.8077			20.5588			20.936			26.6184
		23.108	23.0331		20.0608	20.5055		20.5665	20.9587		27.6367	27.1782				2.03644	4.51701	0.450839
		22.9582			20.2392			21.2216			26.6047
		23.0331			21.2166			21.0879			27.2933
	L63 (50º C)	23.3859	23.3573	25.4309	21.6397	21.8449	23.0199	22.1667	22.3794	23.3823	29.5779	29.0204	29.6678	25.3567	0.0742283	1.68927	1.728	0.977584	0.666312	0.205241
		23.1822			21.8594			22.4079			28.6717
		23.5037			22.0356			22.5636			28.8116
		24.7245	24.4676		22.2901	22.7485		22.6236	22.8238		29.7741	28.9489				0.890542	1.19952	0.742417
		24.2107			22.7899			23.0241			28.1033
		24.4676			23.1656			22.8238			28.9694
		27.8247	28.4678		23.8297	24.4662		24.5783	24.9435		31.539	31.0342				0.0886968	0.317984	0.278935
		28.4962			24.4227			25.4145			31.1551
		29.0826			25.1463			24.8378			30.4085
	L30 (35º C)	23.4899	24.1198	24.1455	20.3333	20.619	22.1228	21.3512	22.2502	22.8347	29.9265	29.5901	29.7352	24.8976	-0.752072	1.08828	2.60267	0.418139	0.849057	0.215474	0.735419	L30
		24.5011			20.9048			22.3484			29.8843
		24.3685			20.619			23.0509			28.9596
		23.9912	24.2385		21.9563	22.8313		21.7441	23.0812		30.6971	30.8641				1.01632	0.958713	1.06008
		23.9231			22.5699			23.1888			30.6449
		24.8011			23.9676			24.3106			31.2504
		23.9139	24.0782		22.3867	22.918		22.4065	23.1729		28.2755	28.7513				1.11469	1.04279	1.06895
		23.9597			22.7998			23.2484			28.496
		24.3611			23.5676			23.8637			29.4826
	L30 (50º C)	27.7147	28.7518	27.8082	25.7174	26.1245	25.1688	25.5174	25.9724	25.5272	31.4167	31.4331	31.8586	27.5182	0.289971	0.0753023	0.148899	0.505728	0.624412	0.0702281
		29.7888			25.6702			26.4275			30.9376
		28.7518			26.986			25.9724			31.9449
		26.3717	27.0779		24.1764	24.7682		24.5023	25.0424		31.5689	32.4044				0.197691	0.264009	0.748804
		27.3924			24.6509			24.7292			32.6904
		27.4695			25.4773			25.8956			32.9539
		27.4436	27.5949		23.9396	24.6137		25.4977	25.5669		31.8089	31.7382				0.146728	0.237153	0.618705
		27.7461			24.3048			25.39			31.4849
		27.5949			25.5966			25.8132			31.9208
	L57 (35º C)	22.4033	23.2799	25.8931	18.9499	19.5812	21.1189	21.6429	21.941	23.1784	28.3762	27.913	28.8764	24.3912	1.50188	1.76632	4.5481	0.388365	0.267422	0.0951491	1.055	L57
		22.8644			19.6993			21.8257			27.5933
		24.572			20.0943			22.3542			27.7695
		29.3092	29.3092		21.9124	22.7871		23.9587	24.3842		29.5059	29.7665				0.054602	0.684989	0.0797123
		29.5252			22.6057			24.8096			30.2122
		29.0932			23.8433			24.3842			29.5814
		24.9583	25.0901		19.9077	20.9883		22.3958	23.2101		28.8534	28.9496				0.621948	1.86106	0.33419
		25.222			22.0734			23.8655			29.0136
		25.0901			20.9837			23.3689			28.9819
	L57 (50º C)	29.0141	29.3361	27.5357	22.2195	23.0438	22.6224	23.1731	24.3154	23.8427	32.0531	32.4389	32.2664	26.2438	1.2919	0.0537609	0.566253	0.0949413	0.28213	0.16842
		28.9213			22.9513			24.2838			32.6029
		30.0731			23.9606			25.4893			32.6607
		27.9318	27.9163		21.9375	22.5958		23.1087	23.3164		31.5346	31.8207				0.121908	0.915204	0.133203
		27.9008			22.7252			23.5242			32.0286
		27.9163			23.1247			23.3164			31.8989
		24.8547	25.3547		21.5159	22.2275		23.5555	23.8962		32.1756	32.5395				0.533954	0.863661	0.618244
		25.8547			22.2683			23.1296			32.6499
		25.3547			22.8983			25.0035			32.793
		Standard Curve	Final Efficiency
	Target Primer Efficiency =	0.78	1.78
	HSP70-A8(Chr3-)
	REF 1 Primer Efficiency =	0.94	1.94
	(Ubiquitin)
	REF 2 Primer Efficiency =	0.95	1.95
	(ADH 1)
	REF 3 Primer Efficiency =	1.02	2.02
	(β-Actin 7)

## Sheet: HSP70-A18(Chr9+)
	Treatment	Ct	Ct x̅		Ct	Ct x̅		Ct	Ct x̅		Ct	Ct x̅		Average Cts (from Reference Genes)	ΔCt (Target - Endogenous Average)	Target (Pfafll)	Refs 1, 2 and 3 (Pfafll)	Ratio (R)	Expression	SE	FC	Maize
	Maize Inbred Line vs. Seed Drying Temperature	Zm00001eb397600 HSP70-A18(Chr9+)			REF 1 (Ubiquitin)			REF 2 (ADH 1)			REF 3 (β-Actin 7)					(ETARGET) ΔCTtarget (calibration - target)	(EREF) ΔCTref (calibration - target)	Expression Ratio	Average of the Biological Replicates	Standard Error	Fold Change	Inbred Line
	Calibrator Sample (Control) DOES NOT HAVE PLATE (chosen among the samples; in this case, it is the following treatment: L63-35º C)	30.9075	31.0183	29.9634	23.1707	23.1761	21.2433	25.0824	24.6802	22.2378	30.297	29.6695	27.8561	23.7791	6.18434	1	1	1	1	0
		31.3459			23.1715			24.3093			28.8424
		30.8015			23.1861			24.649			29.8692
		29.8844	29.6353		19.4844	20.0483		20.6654	21.0745		27.1852	26.7205				1	1	1
		29.3863			20.1017			21.6221			26.3579
		29.6353			20.5588			20.936			26.6184
		28.6509	29.2366		20.0608	20.5055		20.5665	20.9587		27.6367	27.1782				1	1	1
		28.4288			20.2392			21.2216			26.6047
		30.63			21.2166			21.0879			27.2933
	L64 (35º C)	28.8342	29.4924	31.056	22.3193	22.845	22.3924	22.5003	22.7131	21.9149	29.19	28.8979	28.7022	24.3365	6.71947	1.38606	1.23421	1.12303	0.454217	0.334915	4.51468	L64
		30.0052			22.8878			22.7676			28.242
		29.6378			23.328			22.8715			29.2617
		31.3728	32.9815		22.3387	22.8978		21.9234	22.3363		28.5971	29.1526				0.123442	1.40434	0.0879003
		34.5902			22.8772			22.3651			29.4901
		32.9815			23.4775			22.7205			29.3707
		30.7917	30.6939		21.306	21.4343		20.4581	20.6952		28.4155	28.056				0.602683	3.97236	0.151719
		30.4958			21.3668			20.8551			28.0683
		30.7943			21.6302			20.7724			27.6841
	L64 (50º C)	31.9005	31.2813	30.7686	24.4154	24.6435	25.4605	23.751	23.751	24.5666	30.939	30.8225	30.7251	26.9174	3.8512	0.401119	0.510485	0.785762	2.05065	0.639774
		30.6621			24.735			23.2771			30.8673
		31.2813			24.7801			24.2249			30.6611
		30.7617	31.0739		26.063	25.9744		24.7975	25.5363		31.0977	31.2752				0.463152	0.184096	2.51581
		31.5909			25.8858			26.2752			31.4528
		30.869			25.9744			25.5363			31.2752
		29.6536	29.9506		25.3535	25.7635		24.2347	24.4124		30.0457	30.0776				1.00894	0.353968	2.85036
		30.2475			26.2048			24.343			30.3594
		29.9506			25.7322			24.6594			29.8276
	L63 (35º C)	30.9075	31.0183	29.9634	23.1707	23.1761	21.2433	25.0824	24.6802	22.2378	30.297	29.6695	27.8561	23.7791	6.18434	0.481326	0.566655	0.849415	0.48695	0.184588	3.65316	L63
		31.3459			23.1715			24.3093			28.8424
		30.8015			23.1861			24.649			29.8692
		29.8844	29.6353		19.4844	20.0483		20.6654	21.0745		27.1852	26.7205				1.25533	5.123	0.245039
		29.3863			20.1017			21.6221			26.3579
		29.6353			20.5588			20.936			26.6184
		28.6509	29.2366		20.0608	20.5055		20.5665	20.9587		27.6367	27.1782				1.65502	4.51701	0.366397
		28.4288			20.2392			21.2216			26.6047
		30.63			21.2166			21.0879			27.2933
	L63 (50º C)	27.8855	27.4237	29.6138	21.6397	21.8449	23.0199	22.1667	22.3794	23.3823	29.5779	29.0204	29.6678	25.3567	4.25715	5.81483	1.728	3.36506	1.77891	0.801254
		27.1669			21.8594			22.4079			28.6717
		27.2186			22.0356			22.5636			28.8116
		29.6928	30.0446		22.2901	22.7485		22.6236	22.8238		29.7741	28.9489				0.945294	1.19952	0.788062
		30.3964			22.7899			23.0241			28.1033
		30.0446			23.1656			22.8238			28.9694
		31.3635	31.3732		23.8297	24.4662		24.5783	24.9435		31.539	31.0342				0.376365	0.317984	1.1836
		31.1719			24.4227			25.4145			31.1551
		31.5841			25.1463			24.8378			30.4085
	L30 (35º C)	31.9576	32.0885	32.2429	20.3333	20.619	22.1228	21.3512	22.2502	22.8347	29.9265	29.5901	29.7352	24.8976	7.34531	0.229231	2.60267	0.0880752	0.159574	0.0358467	11.6771	L30
		32.0148			20.9048			22.3484			29.8843
		32.2932			20.619			23.0509			28.9596
		33.0111	32.3469		21.9563	22.8313		21.7441	23.0812		30.6971	30.8641				0.191644	0.958713	0.199898
		31.6827			22.5699			23.1888			30.6449
		32.3469			23.9676			24.3106			31.2504
		32.3923	32.2932		22.3867	22.918		22.4065	23.1729		28.2755	28.7513				0.198911	1.04279	0.190748
		31.7598			22.7998			23.2484			28.496
		32.7276			23.5676			23.8637			29.4826
	L30 (50º C)	32.6247	32.6247	31.4105	25.7174	26.1245	25.1688	25.5174	25.9724	25.5272	31.4167	31.4331	31.8586	27.5182	3.89232	0.158075	0.148899	1.06163	1.86336	0.456185
		33.7795			25.6702			26.4275			30.9376
		31.47			26.986			25.9724			31.9449
		30.3648	30.4835		24.1764	24.7682		24.5023	25.0424		31.5689	32.4044				0.697342	0.264009	2.64136
		30.6021			24.6509			24.7292			32.6904
		30.4835			25.4773			25.8956			32.9539
		31.0758	31.1233		23.9396	24.6137		25.4977	25.5669		31.8089	31.7382				0.447531	0.237153	1.8871
		31.1709			24.3048			25.39			31.4849
		31.1233			25.5966			25.8132			31.9208
	L57 (35º C)	29.3467	29.7405	31.7222	18.9499	19.5812	21.1189	21.6429	21.941	23.1784	28.3762	27.913	28.8764	24.3912	7.33095	1.16705	4.5481	0.256602	0.182925	0.0518593	14.4967	L57
		30.1344			19.6993			21.8257			27.5933
		29.7405			20.0943			22.3542			27.7695
		34.4932	34.1023		21.9124	22.7871		23.9587	24.3842		29.5059	29.7665				0.0567618	0.684989	0.0828652
		33.7115			22.6057			24.8096			30.2122
		34.1023			23.8433			24.3842			29.5814
		30.7377	31.3236		19.9077	20.9883		22.3958	23.2101		28.8534	28.9496				0.389534	1.86106	0.209308
		31.7006			22.0734			23.8655			29.0136
		31.5325			20.9837			23.3689			28.9819
	L57 (50º C)	27.8166	28.5046	29.3725	22.2195	23.0438	22.6224	23.1731	24.3154	23.8427	32.0531	32.4389	32.2664	26.2438	3.12868	2.74882	0.566253	4.8544	2.65181	1.22064
		28.8293			22.9513			24.2838			32.6029
		28.8679			23.9606			25.4893			32.6607
		29.7014	30.738		21.9375	22.5958		23.1087	23.3164		31.5346	31.8207				0.584561	0.915204	0.638723
		31.7745			22.7252			23.5242			32.0286
		30.738			23.1247			23.3164			31.8989
		28.2076	28.8749		21.5159	22.2275		23.5555	23.8962		32.1756	32.5395				2.12661	0.863661	2.46232
		29.5421			22.2683			23.1296			32.6499
		28.8749			22.8983			25.0035			32.793
		Standard Curve	Final Efficiency
	Target Primer Efficiency =	1	2
	HSP70-A18(Chr9+)
	REF 1 Primer Efficiency =	0.94	1.94
	(Ubiquitin)
	REF 2 Primer Efficiency =	0.95	1.95
	(ADH 1)
	REF 3 Primer Efficiency =	1.02	2.02
	(β-Actin 7)

## Sheet: HSP90-A10(Chr10+)
	Treatment	Ct	Ct x̅		Ct	Ct x̅		Ct	Ct x̅		Ct	Ct x̅		Average Cts (from Reference Genes)	ΔCt (Target - Endogenous Average)	Target (Pfafll)	Refs 1, 2 and 3 (Pfafll)	Ratio (R)	Expression	SE	FC	Maize
	Maize Inbred Line vs. Seed Drying Temperature	Zm00001eb418610 HSP90-A10(Chr10+)			REF 1 (Ubiquitin)			REF 2 (ADH 1)			REF 3 (β-Actin 7)					(ETARGET) ΔCTtarget (calibration - target)	(EREF) ΔCTref (calibration - target)	Expression Ratio	Average of the Biological Replicates	Standard Error	Fold Change	Inbred Line
	Calibrator Sample (Control) DOES NOT HAVE PLATE (chosen among the samples; in this case, it is the following treatment: L63-35º C)	25.5198	25.0612	24.4147	23.1707	23.1761	21.2433	25.0824	24.6802	22.2378	30.297	29.6695	27.8561	23.7791	0.635674	1	1	1	1	0
		25.172			23.1715			24.3093			28.8424
		24.4917			23.1861			24.649			29.8692
		22.1756	21.9773		19.4844	20.0483		20.6654	21.0745		27.1852	26.7205				1	1	1
		21.746			20.1017			21.6221			26.3579
		22.0104			20.5588			20.936			26.6184
		26.2845	26.2057		20.0608	20.5055		20.5665	20.9587		27.6367	27.1782				1	1	1
		26.283			20.2392			21.2216			26.6047
		26.0497			21.2166			21.0879			27.2933
	L64 (35º C)	28.7848	27.4114	24.8247		23.1079	22.4015	22.5003	22.7131	21.9149	29.19	28.8979	28.7022	24.3395	0.485168	0.129117	1.17891	0.109523	0.59804	0.310463	3.49027	L64
		26.8578			22.8878			22.7676			28.242
		26.5917			23.328			22.8715			29.2617
		25.2888	24.9023		22.3387	22.8978		21.9234	22.3363		28.5971	29.1526				0.71674	1.40434	0.510374
		24.7228			22.8772			22.3651			29.4901
		24.6952			23.4775			22.7205			29.3707
		22.2501	22.1604		21.306	21.4343		20.4581	20.6952		28.4155	28.056				4.66443	3.97236	1.17422
		21.8976			21.3668			20.8551			28.0683
		22.3334			21.6302			20.7724			27.6841
	L64 (50º C)	27.3004	27.0766	25.5793	24.4154	24.6435	25.4605	23.751	23.751	24.5666	30.939	30.8225	30.7251	26.9174	-1.33804	0.162296	0.510485	0.317925	2.08732	0.910567
		26.3849			24.735			23.2771			30.8673
		27.5446			24.7801			24.2249			30.6611
		25.9898	25.494		26.063	25.9744		24.7975	25.5363		31.0977	31.2752				0.478423	0.184096	2.59876
		25.2454			25.8858			26.2752			31.4528
		25.2469			25.9744			25.5363			31.2752
		24.3353	24.1673		25.3535	25.7635		24.2347	24.4124		30.0457	30.0776				1.18412	0.353968	3.34528
		24.1057			26.2048			24.343			30.3594
		24.061			25.7322			24.6594			29.8276
	L63 (35º C)	25.5198	25.0612	24.4147	23.1707	23.1761	21.2433	25.0824	24.6802	22.2378	30.297	29.6695	27.8561	23.7791	0.635674	0.643029	0.566655	1.13478	0.743886	0.340676	8.78123	L63
		25.172			23.1715			24.3093			28.8424
		24.4917			23.1861			24.649			29.8692
		22.1756	21.9773		19.4844	20.0483		20.6654	21.0745		27.1852	26.7205				5.28562	5.123	1.03174
		21.746			20.1017			21.6221			26.3579
		22.0104			20.5588			20.936			26.6184
		26.2845	26.2057		20.0608	20.5055		20.5665	20.9587		27.6367	27.1782				0.294221	4.51701	0.0651362
		26.283			20.2392			21.2216			26.6047
		26.0497			21.2166			21.0879			27.2933
	L63 (50º C)	30.5235	29.3085	24.9068	21.6397	21.8449	23.0199	22.1667	22.3794	23.3823	29.5779	29.0204	29.6678	25.3567	-0.449835	0.035334	1.728	0.0204479	6.53224	5.78916
		29.0405			21.8594			22.4079			28.6717
		28.3614			22.0356			22.5636			28.8116
		23.9375	23.5577		22.2901	22.7485		22.6236	22.8238		29.7741	28.9489				1.79584	1.19952	1.49713
		23.356			22.7899			23.0241			28.1033
		23.3795			23.1656			22.8238			28.9694
		22.104	21.8543		23.8297	24.4662		24.5783	24.9435		31.539	31.0342				5.74887	0.317984	18.0791
		21.598			24.4227			25.4145			31.1551
		21.861			25.1463			24.8378			30.4085
	L30 (35º C)	21.9541	22.4052	23.2474	20.3333	20.619	22.1228	21.3512	22.2502	22.8347	29.9265	29.5901	29.7352	24.8976	-1.65019	3.94608	2.60267	1.51617	2.3731	1.36955	2.42999	L30
		22.5257			20.9048			22.3484			29.8843
		22.7358			20.619			23.0509			28.9596
		25.5225	25.3556		21.9563	22.8313		21.7441	23.0812		30.6971	30.8641				0.525877	0.958713	0.548524
		25.245			22.5699			23.1888			30.6449
		25.2992			23.9676			24.3106			31.2504
		22.1337	21.9814		22.3867	22.918		22.4065	23.1729		28.2755	28.7513				5.27093	1.04279	5.05462
		21.8981			22.7998			23.2484			28.496
		21.9124			23.5676			23.8637			29.4826
	L30 (50º C)	24.2508	23.5186	24.6463	25.7174	26.1245	25.1688	25.5174	25.9724	25.5272	31.4167	31.4331	31.8586	27.5182	-2.87194	1.84438	0.148899	12.3868	5.76663	3.34248
		23.1633			25.6702			26.4275			30.9376
		23.1418			26.986			25.9724			31.9449
		25.6587	25.6289		24.1764	24.7682		24.5023	25.0424		31.5689	32.4044				0.436317	0.264009	1.65266
		25.4678			24.6509			24.7292			32.6904
		25.7602			25.4773			25.8956			32.9539
		24.9282	24.7913		23.9396	24.6137		25.4977	25.5669		31.8089	31.7382				0.773212	0.237153	3.26039
		24.5349			24.3048			25.39			31.4849
		24.9107			25.5966			25.8132			31.9208
	L57 (35º C)	23.795	23.0391	25.3241	18.9499	19.5812	21.1189	21.6429	21.941	23.1784	28.3762	27.913	28.8764	24.3912	0.932918	2.55923	4.5481	0.562703	0.619656	0.353537	2.1645	L57
		22.7944			19.6993			21.8257			27.5933
		22.5278			20.0943			22.3542			27.7695
		24.9865	24.632		21.9124	22.7871		23.9587	24.3842		29.5059	29.7665				0.86205	0.684989	1.25849
		24.2784			22.6057			24.8096			30.2122
		24.6313			23.8433			24.3842			29.5814
		28.4069	28.3013		19.9077	20.9883		22.3958	23.2101		28.8534	28.9496				0.0703083	1.86106	0.0377787
		28.3232			22.0734			23.8655			29.0136
		28.1737			20.9837			23.3689			28.9819
	L57 (50º C)	28.7129	27.6558	24.9756	22.2195	23.0438	22.6224	23.1731	24.3154	23.8427	32.0531	32.4389	32.2664	26.2438	-1.26822	0.109268	0.566253	0.192966	1.34125	0.574154
		28.0461			22.9513			24.2838			32.6029
		26.2084			23.9606			25.4893			32.6607
		24.3366	23.5985		21.9375	22.5958		23.1087	23.3164		31.5346	31.8207				1.74647	0.915204	1.90828
		23.039			22.7252			23.5242			32.0286
		23.4197			23.1247			23.3164			31.8989
		23.6725	23.6725		21.5159	22.2275		23.5555	23.8962		32.1756	32.5395				1.66038	0.863661	1.92249
		24.7711			22.2683			23.1296			32.6499
		22.5739			22.8983			25.0035			32.793
		Standard Curve	Final Efficiency
	Target Primer Efficiency =	0.98	1.98
	HSP90-A10(Chr10+)
	REF 1 Primer Efficiency =	0.94	1.94
	(Ubiquitin)
	REF 2 Primer Efficiency =	0.95	1.95
	(ADH 1)
	REF 3 Primer Efficiency =	1.02	2.02
	(β-Actin 7)

## Sheet: HSP100-A06(Chr6+)
	Treatment	Ct	Ct x̅		Ct	Ct x̅		Ct	Ct x̅		Ct	Ct x̅		Average Cts (from Reference Genes)	ΔCt (Target - Endogenous Average)	Target (Pfafll)	Refs 1, 2 and 3 (Pfafll)	Ratio (R)	Expression	SE	FC	Maize
	Maize Inbred Line vs. Seed Drying Temperature	Zm00001eb293780 HSP100-A06(Chr6+)			REF 1 (Ubiquitin)			REF 2 (ADH 1)			REF 3 (β-Actin 7)					(ETARGET) ΔCTtarget (calibration - target)	(EREF) ΔCTref (calibration - target)	Expression Ratio	Average of the Biological Replicates	Standard Error	Fold Change	Inbred Line
	Calibrator Sample (Control) DOES NOT HAVE PLATE (chosen among the samples; in this case, it is the following treatment: L63-35º C)	21.0856	20.4933	20.8471	23.1707	23.1761	21.2433	25.0824	24.6802	22.2378	30.297	29.6695	27.8561	23.7791	-2.93194	1	1	1	1	0
		20.3189			23.1715			24.3093			28.8424
		20.0755			23.1861			24.649			29.8692
		18.1005	17.991		19.4844	20.0483		20.6654	21.0745		27.1852	26.7205				1	1	1
		17.808			20.1017			21.6221			26.3579
		18.0645			20.5588			20.936			26.6184
		23.8735	24.0571		20.0608	20.5055		20.5665	20.9587		27.6367	27.1782				1	1	1
		23.8494			20.2392			21.2216			26.6047
		24.4483			21.2166			21.0879			27.2933
	L64 (35º C)	21.594	21.594	21.5976	22.3193	22.845	22.3924	22.5003	22.7131	21.9149	29.19	28.8979	28.7022	24.3365	-2.73884	0.621592	1.23421	0.503634	0.346024	0.0841625	3.57172	L64
		21.7461			22.8878			22.7676			28.242
		21.442			23.328			22.8715			29.2617
		22.6269	22.7208		22.3387	22.8978		21.9234	22.3363		28.5971	29.1526				0.303394	1.40434	0.21604
		22.7267			22.8772			22.3651			29.4901
		22.8087			23.4775			22.7205			29.3707
		20.7447	20.4781		21.306	21.4343		20.4581	20.6952		28.4155	28.056				1.26479	3.97236	0.318398
		20.2675			21.3668			20.8551			28.0683
		20.4221			21.6302			20.7724			27.6841
	L64 (50º C)	22.9074	22.1829	22.8211	24.4154	24.6435	25.4605	23.751	23.751	24.5666	30.939	30.8225	30.7251	26.9174	-4.09629	0.427285	0.510485	0.837017	1.2359	0.671175
		21.9258			24.735			23.2771			30.8673
		21.7154			24.7801			24.2249			30.6611
		23.856	25.2695		26.063	25.9744		24.7975	25.5363		31.0977	31.2752				0.0598956	0.184096	0.325349
		26.2894			25.8858			26.2752			31.4528
		25.663			25.9744			25.5363			31.2752
		20.9102	21.0109		25.3535	25.7635		24.2347	24.4124		30.0457	30.0776				0.900969	0.353968	2.54534
		21.0526			26.2048			24.343			30.3594
		21.0701			25.7322			24.6594			29.8276
	L63 (35º C)	21.0856	20.4933	20.8471	23.1707	23.1761	21.2433	25.0824	24.6802	22.2378	30.297	29.6695	27.8561	23.7791	-2.93194	1.25259	0.566655	2.21049	1.14724	0.630439	5.85015	L63
		20.3189			23.1715			24.3093			28.8424
		20.0755			23.1861			24.649			29.8692
		18.1005	17.991		19.4844	20.0483		20.6654	21.0745		27.1852	26.7205				6.16054	5.123	1.20253
		17.808			20.1017			21.6221			26.3579
		18.0645			20.5588			20.936			26.6184
		23.8735	24.0571		20.0608	20.5055		20.5665	20.9587		27.6367	27.1782				0.129591	4.51701	0.0286895
		23.8494			20.2392			21.2216			26.6047
		24.4483			21.2166			21.0879			27.2933
	L63 (50º C)	26.7557	26.241	21.14	21.6397	21.8449	23.0199	22.1667	22.3794	23.3823	29.5779	29.0204	29.6678	25.3567	-4.21662	0.0322705	1.728	0.018675	6.7115	5.42596
		26.5675			21.8594			22.4079			28.6717
		25.3997			22.0356			22.5636			28.8116
		18.9524	19.0244		22.2901	22.7485		22.6236	22.8238		29.7741	28.9489				3.19083	1.19952	2.6601
		18.816			22.7899			23.0241			28.1033
		19.3049			23.1656			22.8238			28.9694
		17.9532	18.1547		23.8297	24.4662		24.5783	24.9435		31.539	31.0342				5.55064	0.317984	17.4557
		18.2306			24.4227			25.4145			31.1551
		18.2804			25.1463			24.8378			30.4085
	L30 (35º C)	21.2027	21.1775	20.0476	20.3333	20.619	22.1228	21.3512	22.2502	22.8347	29.9265	29.5901	29.7352	24.8976	-4.85001	0.810327	2.60267	0.311345	1.72435	0.757906	2.59582	L30
		21.5461			20.9048			22.3484			29.8843
		20.7837			20.619			23.0509			28.9596
		20.1944	19.8597		21.9563	22.8313		21.7441	23.0812		30.6971	30.8641				1.87491	0.958713	1.95565
		19.3232			22.5699			23.1888			30.6449
		20.0615			23.9676			24.3106			31.2504
		18.9597	19.1055		22.3867	22.918		22.4065	23.1729		28.2755	28.7513				3.03042	1.04279	2.90606
		19.1001			22.7998			23.2484			28.496
		19.2566			23.5676			23.8637			29.4826
	L30 (50º C)	22.1887	21.6007	20.9626	25.7174	26.1245	25.1688	25.5174	25.9724	25.5272	31.4167	31.4331	31.8586	27.5182	-6.55559	0.618951	0.148899	4.15685	4.47611	0.538309
		21.4181			25.6702			26.4275			30.9376
		21.1955			26.986			25.9724			31.9449
		20.2075	20.2538		24.1764	24.7682		24.5023	25.0424		31.5689	32.4044				1.45896	0.264009	5.52618
		20.234			24.6509			24.7292			32.6904
		20.3197			25.4773			25.8956			32.9539
		20.8851	21.0334		23.9396	24.6137		25.4977	25.5669		31.8089	31.7382				0.88821	0.237153	3.7453
		21.2936			24.3048			25.39			31.4849
		20.9214			25.5966			25.8132			31.9208
	L57 (35º C)	20.5981	20.2104	21.1996	18.9499	19.5812	21.1189	21.6429	21.941	23.1784	28.3762	27.913	28.8764	24.3912	-3.19161	1.49974	4.5481	0.329751	1.30349	1.10298	2.33262	L57
		20.094			19.6993			21.8257			27.5933
		19.9393			20.0943			22.3542			27.7695
		19.8629	19.4714		21.9124	22.7871		23.9587	24.3842		29.5059	29.7665				2.40061	0.684989	3.5046
		19.3034			22.6057			24.8096			30.2122
		19.2481			23.8433			24.3842			29.5814
		23.8914	23.9169		19.9077	20.9883		22.3958	23.2101		28.8534	28.9496				0.141684	1.86106	0.0761307
		23.8427			22.0734			23.8655			29.0136
		24.0166			20.9837			23.3689			28.9819
	L57 (50º C)	21.652	21.9475	19.8804	22.2195	23.0438	22.6224	23.1731	24.3154	23.8427	32.0531	32.4389	32.2664	26.2438	-6.36343	0.496361	0.566253	0.87657	3.04056	1.20531
		22.4174			22.9513			24.2838			32.6029
		21.773			23.9606			25.4893			32.6607
		19.4744	19.1578		21.9375	22.5958		23.1087	23.3164		31.5346	31.8207				2.93111	0.915204	3.20268
		18.6278			22.7252			23.5242			32.0286
		19.3712			23.1247			23.3164			31.8989
		18.4457	18.5358		21.5159	22.2275		23.5555	23.8962		32.1756	32.5395				4.35494	0.863661	5.04242
		18.31			22.2683			23.1296			32.6499
		18.8518			22.8983			25.0035			32.793
		Standard Curve	Final Efficiency
	Target Primer Efficiency =	0.89	1.89
	HSP100-A06(Chr6+)
	REF 1 Primer Efficiency =	0.94	1.94
	(Ubiquitin)
	REF 2 Primer Efficiency =	0.95	1.95
	(ADH 1)
	REF 3 Primer Efficiency =	1.02	2.02
	(β-Actin 7)

## Sheet: Summary
		sHSP-A04(Chr3-)			sHSP-D01(Chr1+)			sHSP-D10(Chr4-)			HSP70-A8(Chr3-)			HSP70-A18(Chr9+)			HSP90-A10(Chr10+)			HSP100-A06(Chr6+)
	Treatment	Relative Expression	Fold Change	Log2 FC	Relative Expression	Fold Change	Log2 FC	Relative Expression	Fold Change	Log2 FC	Relative Expression	Fold Change	Log2 FC	Relative Expression	Fold Change	Log2 FC	Relative Expression	Fold Change	Log2 FC	Relative Expression	Fold Change	Log2 FC
	L64 (35º C)	0.458723	2.3841	1.25344	1.12882	9.12495	3.18982	0.454365	2.88966	1.5309	0.388422	1.13319	0.180393	0.454217	4.51468	2.17462	0.59804	3.49027	1.80334	0.346024	3.57172	1.83662
	L64 (50º C)	1.09364			10.3004			1.31296			0.440157			2.05065			2.08732			1.2359
	L63 (35º C)	0.909685	5.12294	2.35697	0.564148	3.58289	1.84112	0.856383	4.03128	2.01124	0.426822	1.5611	0.642565	0.48695	3.65316	1.86914	0.743886	8.78123	3.13442	1.14724	5.85015	2.54847
	L63 (50º C)	4.66026			2.02128			3.45232			0.666312			1.77891			6.53224			6.7115
	L30 (35º C)	2.19945	1.67467	0.743879	1.47021	4.22043	2.07739	0.735957	4.27173	2.09482	0.849057	0.735419	-0.443362	0.159574	11.6771	3.54561	2.3731	2.42999	1.28095	1.72435	2.59582	1.37619
	L30 (50º C)	3.68335			6.20492			3.14381			0.624412			1.86336			5.76663			4.47611
	L57 (35º C)	1.15815	1.14899	0.200365	3.53229	2.74034	1.45435	1.59178	4.04138	2.01485	0.267422	1.055	0.0772381	0.182925	14.4967	3.85766	0.619656	2.1645	1.11403	1.30349	2.33262	1.22195
	L57 (50º C)	1.3307			9.67966			6.433			0.28213			2.65181			1.34125			3.04056

[truncated: 1 more sheets: Physiological Tests]
